# Supplementary material for: Quantitative metaproteomics of medieval dental calculus reveals individual oral health status
Source: Nat Commun. 2018 Nov 20;9:4744. doi: 10.1038/s41467-018-07148-3 (PMC6246597; doi:10.1038/s41467-018-07148-3)
Supplement: Supplementary file 4 — Supplementary Data 1 [file 41467_2018_7148_MOESM4_ESM.xlsx]

## Sheet: Bacteria_genus_per_RawFile_PLOT
Supplementary Data 1
TaxName	Frequency Calc	Frequency Plaque	Frequency Tjaerby	Abundance Calc1	Abundance Calc2	Abundance Calc3	Abundance Calc4	Abundance Calc5	Abundance Calc6	Abundance Calc7	Abundance Plaque1	Abundance Plaque2	Abundance Plaque3	Abundance Plaque4	Abundance Plaque5	Abundance Plaque6	Abundance Plaque7	Abundance Tjaerby1	Abundance Tjaerby10	Abundance Tjaerby11	Abundance Tjaerby12	Abundance Tjaerby13	Abundance Tjaerby14	Abundance Tjaerby15	Abundance Tjaerby16	Abundance Tjaerby17	Abundance Tjaerby18	Abundance Tjaerby19	Abundance Tjaerby2	Abundance Tjaerby20	Abundance Tjaerby21	Abundance Tjaerby22	Abundance Tjaerby23	Abundance Tjaerby24	Abundance Tjaerby25	Abundance Tjaerby3	Abundance Tjaerby4	Abundance Tjaerby5	Abundance Tjaerby6	Abundance Tjaerby7	Abundance Tjaerby8	Abundance Tjaerby9
Actinomyces	7	7	25	16.9215	47.3389	17.8309	12.6993	16.867	14.3991	27.2261	8.24865	26.7649	40.1957	6.56615	52.2153	21.4223	24.1388	38.3429	47.209	39.5264	42.0957	29.3605	46.4215	37.3057	45.1757	0.0843251	51.417	26.638	30.1419	56.7596	31.5437	26.3458	32.5625	37.6994	0.290759	47.744	34.4678	16.0722	22.049	35.1325	0.0993401	33.5658
Filifactor	2	2	24	0	0	0	0	0.0352932	0.0808478	0	0	0	0	0	0.291237	0.0585055	0	2.20243	2.28519	3.34129	1.51961	0.972086	1.29725	1.06031	1.69127	0.0815325	0.812022	0.761282	3.12387	1.10899	0.929156	1.32159	1.35845	2.16979	0	0.695741	1.03249	0.298933	0.389581	2.17879	0.0565174	1.37389
Fretibacterium	4	3	24	0.103737	0.0251439	0	0	0.15402	0.279208	0	0	0	0.0369186	0	1.76907	0.0560975	0	13.6272	6.50408	9.46341	6.81645	14.0097	7.58612	14.1898	7.61658	0	4.42186	14.7061	7.94599	8.44971	3.43094	5.82582	3.92149	18.6743	0.135357	13.0567	9.67825	1.71643	1.3871	11.9683	0.0169382	11.3403
Pseudomonas	0	0	24	0	0	0	0	0	0	0	0	0	0	0	0	0	0	2.63074	1.14214	0.501058	1.06572	0.221085	0.747436	0.260321	0.898445	99.8341	0.00381107	4.45934	0	0.173664	0.137502	0.013808	0.495087	0.779228	99.4352	0.761321	0.169816	0.371797	0.329769	0.114015	99.6555	0.44543
Lautropia	7	7	23	23.976	4.67564	15.6799	40.2922	0.259775	33.2672	8.25219	2.56858	0.68445	0.210372	2.48658	7.94128	1.46268	7.71027	0.11319	0.106988	0.041358	0.208071	3.30769	0.0935059	0.0396941	0.0454376	0	0.966913	0	0.240398	0.18026	8.82744	6.31538	8.10799	0.0717611	0.0284244	0.0493319	2.3694	25.1549	14.0256	0.231599	0.0376211	0.253753
Pseudopropionibacterium	7	7	23	7.07697	2.87457	1.51011	1.68033	0.0126635	6.57595	0.439437	6.23826	0.487836	0.113609	22.0736	1.00973	1.92217	6.91666	0.791061	3.19615	1.79755	3.16445	3.45534	2.94955	1.74947	2.41339	0	4.20048	2.53638	2.3281	0.658768	5.47165	5.78267	10.153	0	0.0429949	2.08225	5.16584	4.09122	5.96242	1.75539	0.0556041	3.63265
Streptococcus	7	7	23	6.48946	2.10146	1.33244	4.08943	1.86546	7.27702	12.2162	4.34848	4.53453	2.8129	6.89397	1.11345	1.18663	9.60265	0	0.159721	0.203753	0.506225	3.40147	0.605265	0.289133	0.266306	0	0.645824	0.145887	0.6802	0.19579	3.27183	10.2782	5.95824	0.18659	0.0672852	0.174413	1.81493	11.0365	4.98712	0.21806	0.0318247	0.818356
Campylobacter	4	3	22	0.0601954	0.156403	0	0	0.180717	0.187316	0	0.11247	0	0	0	0.175213	0.534405	0	0.325859	0.873953	0.617507	0.959006	2.16838	0.94936	1.67111	1.59124	0	0.558096	1.80214	1.74605	0.909249	1.08182	0.798353	0.294498	1.01283	0	0.126703	1.45861	0.156969	0.501227	0.878714	0	0.669173
Cardiobacterium	7	7	22	0.88761	7.13248	2.13311	0.37273	0.0366073	1.23394	0.0682034	2.40498	1.18644	0.0379909	1.99204	0.140329	2.65879	0.315485	0.188665	0.127212	0.102944	0.390908	0.911899	0.199099	0.251851	0.367286	0	1.95904	0.28051	0.24632	0.30387	2.4518	1.26934	3.06172	0.148652	0	0.589449	0.901817	1.02119	0.889544	0.319592	0	0.363857
Corynebacterium	7	7	22	11.6773	12.3877	17.5487	2.7098	10.4662	1.00974	2.15455	27.6407	32.7015	5.30892	24.1783	7.36641	14.0126	20.8957	2.2655	1.20018	1.57952	2.19728	0.79247	2.59805	1.08338	1.64373	0	7.96714	1.66816	3.69892	1.49398	3.62926	2.74264	6.04405	1.34725	0	1.83745	1.82838	2.52292	2.32553	2.70381	0	2.24608
Desulfomicrobium	0	1	22	0	0	0	0	0	0	0	0	0	0	0	0.027509	0	0	11.5184	9.30242	0.381895	6.90781	0	1.95672	0.166053	0.0458467	0	0.923071	5.3088	5.48579	2.59565	1.61366	2.25597	0.978855	2.7184	0	12.2975	1.06956	1.28146	2.42702	7.67894	0.0308847	6.51202
Fusobacterium	7	7	22	1.01704	2.2082	3.53654	0.0783085	6.21353	2.36705	0.177368	1.45225	2.69849	4.84903	1.44183	1.59344	7.85188	1.02391	0.516592	0.745616	0.585578	1.43171	0.715566	0.66056	0.24622	0.735839	0	0.499009	0.494882	0.457865	0.56553	0.592591	0.612596	0.747198	0.230326	0	0.117667	0.636418	0.240925	0.401824	0.672278	0	0.201649
Johnsonella	5	3	22	0.025769	0.0403646	0.0672642	0	0.085886	0.233733	0	0.00764467	0	0	0	0.0531183	0.340237	0	0.355589	0.162605	0.104739	0.347185	0.0837701	0.178459	0.11981	0.166888	0	0.231035	0.520516	0.12963	0.382705	0.275103	0.0941681	0.1258	0.0429258	0	0.027847	0.116206	0.0309748	0.0418533	0.178066	0	0.308817
Lachnoanaerobaculum	7	6	22	0.0332297	0.176791	0.0533242	0.0570006	4.19537	0.258294	0.00695884	0.0633067	1.80972	1.20202	2.48144	0.0181438	0.987444	0	0.185327	0.290625	0.730494	0.589214	0.0260492	1.119	0.236012	0.329052	0	0.664083	0.0525614	0.230132	0.318084	0.65846	0.71096	0.0959609	0.015855	0	0.327976	0.527545	0.79465	0.0667291	0.222708	0	0.352901
Leptotrichia	7	7	22	2.59929	2.94287	19.0439	0.661105	28.9137	4.26125	0.245502	18.4256	8.08438	12.8429	14.362	0.430888	17.5814	1.94598	0.712382	0.195878	1.31922	1.09415	2.27696	1.36199	0.620928	0.403378	0	2.7398	0.901177	1.68763	0.380105	4.79225	2.78443	2.22617	0.79453	0	0.459639	3.3077	3.21968	1.63418	0.93763	0	1.39676
Olsenella	5	7	22	0.371972	1.98493	0	0	2.21647	0.150012	0.0464156	0.431978	5.39297	9.11244	0.577533	13.41	4.63525	0.529989	12.5374	10.1455	17.1631	11.1718	3.36761	15.9365	7.15209	12.2764	0	5.48285	12.2341	13.7709	11.7225	2.29065	6.14963	4.61699	15.5699	0	7.14086	6.40237	2.72272	0.597464	10.3307	0	12.0006
Peptoanaerobacter	4	3	22	0.0702147	0.591864	0	0	0.0120192	1.22434	0	0	0.0285726	0	0	0.0338588	0.196501	0	0.073075	0.236032	0.118987	1.07523	0.543799	0.795847	0.208816	0.764952	0	0.5908	0.182107	0.185839	0.345881	1.57972	0.570197	1.07556	0.114261	0	0.0146534	0.429031	0.652993	0.553683	0.944855	0	0.155717
Porphyromonas	5	6	22	0.0921469	0.115115	0	0.187634	0.825818	0.18796	0	0.842304	0.0523995	0.0377511	0.841047	0.143547	0.274436	0	6.21842	2.9902	9.12826	6.10058	9.21396	5.14728	12.7742	6.04385	0	1.24212	18.8649	6.8197	3.76922	2.38172	3.51954	2.29471	8.44607	0	4.41916	5.73108	0.351847	1.20124	6.37026	0	9.36466
Tannerella	7	7	22	0.519069	0.382967	0.783483	0.239325	8.628	1.87728	0.158247	1.87132	4.36126	1.15533	1.53667	1.82147	7.08529	0.0266942	0.915648	5.70281	1.86951	0.860994	4.49641	0.447643	6.33381	5.27989	0	0.67652	0.7437	4.53584	0.395145	0.523905	0.270615	0.314935	0.321995	0	0.827454	0.779305	0.218144	0.181735	3.27984	0	3.28954
Treponema	4	6	22	0.0733072	0.00841748	0	0	0.386657	0.966417	0	0.0336736	0.0948136	1.60858	0	0.91156	1.06476	0.170797	0.480634	0.687022	0.91304	1.45851	0.613479	0.67127	0.626566	0.782012	0	0.341835	0.811903	0.892096	0.779057	0.490939	0.316415	0.432631	0.621767	0	0.505418	0.953657	0.0927965	0.302677	1.08962	0	0.922581
Anaerococcus	1	1	21	0	0	0	0	0	0.0291961	0	0	0	0	0	0.0398462	0	0	0.0332939	0.0308852	0.0468108	0.0244553	0.0345303	0.0399383	0	0.0447673	0	0.0313275	0.105483	0.0112293	0.0364046	0.028243	0.0150731	0.0314292	0.0485354	0	0.0317697	0.0344551	0.020447	0.0536741	0.026284	0	0.0387464
Desulfobulbus	0	1	21	0	0	0	0	0	0	0	0	0	0	0	0.0388332	0	0	0.348846	0.130829	1.79506	0.437405	0.558102	0.192698	0.698055	1.25711	0	0.0224458	0.0953253	0.0694165	0.214455	0.00676711	0.021721	0.0314809	0.19115	0	0.0654717	0.0780313	0	0.038553	0.0790967	0	0.187637
Ottowia	7	7	21	17.8511	0.553513	3.53561	1.47338	0.283929	3.88405	0.664774	6.94347	0.381047	0.392439	0.871205	1.75778	0.804832	0.856237	0.643676	0.104799	0.202882	0.300586	1.27408	0.30396	0.504871	0.090758	0	5.29106	0	0.807431	0.567955	7.84484	0.955325	0.889018	0.179356	0	0.34094	5.36682	3.99122	11.4437	0.516294	0	0.259652
Prevotella	7	7	20	0.331727	0.784819	3.01968	0.41146	7.07956	0.638784	0.313856	0.838647	2.82987	7.91524	0.464173	1.0325	3.03288	1.23975	0	0.0627093	0.565329	0.39993	0.110232	0.0222629	0.00712509	0.414814	0	0.698883	0	0.175088	0.452918	0.469092	0.422198	0.450656	0.093195	0	0.0528444	0.168113	0.230929	0.31795	0.23313	0	0.409615
Selenomonas	5	7	20	0.262242	0.389028	0	0	2.60238	0.758498	0.00416759	2.96557	2.02821	7.99987	0.246833	0.130549	3.08815	0.378108	0	0.524152	1.9411	1.07654	0.128346	2.0304	0.334181	1.37174	0	1.43393	0.272667	3.67049	0.598167	0.5986	0.563775	0.488015	0.217533	0	0	1.47083	0.103653	0.147651	2.46386	0	1.55004
Aquifex	1	0	19	0	0	0	0	0	0.0530957	0	0	0	0	0	0	0	0	0.0357863	0.0547513	0.0419756	0	0.170006	0.0977209	0.154924	0.0531885	0	0.030622	0	0.107269	0.112509	0	0.0936196	0.0664514	0.201627	0	0.167622	0.0843961	0.0287403	0.0131009	0.220863	0	0.0745221
Centipeda	5	6	19	0.0868673	0.0838658	0	0	1.2115	0.189699	0.0431468	1.44777	0.178264	1.90726	0.0207659	0	0.665991	0.0206621	0	0.0451405	0.106483	0.0925079	0	0.104332	0	0.219889	0	0.188371	0.074288	0.0983403	0.140961	0.151135	0.0921376	0.126357	0.0637446	0	0.0211785	0.0510257	0.130452	0.0660936	0.0875336	0	0.00574602
Neisseria	7	7	19	3.38811	8.13472	5.7554	18.9598	0.183294	10.734	12.8435	2.09284	0.2776	0.173395	3.52613	1.51016	1.71523	3.29498	0	0.00119395	0	0.0204607	3.53683	0.0231065	0.000986954	0.00324847	0	0.575014	0	0.284096	0.0063911	9.22549	12.3784	6.85112	0	0	0.0880422	3.48011	19.4857	22.0693	0.18455	0.0157834	0.0125793
Rothia	7	7	19	1.00243	0.319431	0.303007	10.5155	0.0129046	0.503884	32.6511	0.011682	0.0252008	0.0341411	0.0451904	0.293488	0.0140132	0.407373	0.0735935	0.0316618	0.0145535	0.029972	0	0.0153825	0.0453263	0	0	0.0468241	0	0.0178888	0.0966278	0.0632883	0.162128	0.018597	0.0681835	0	0.111087	0.0678082	0.0218794	0.0650346	0.0792835	0	0.198647
Lactobacillus	1	2	18	0.0157881	0	0	0	0	0	0	0.00721299	0	0	0	0	0.0278557	0	0	0.123974	0.0583686	0.098635	0.0491513	0	0.521041	0.192306	0	0.0241218	0	0.179491	0.0247502	0.0406842	0.053493	0.0702205	0	0	0.205616	0.140903	0.0297003	0.00974555	0.0648657	0	0.504349
Abiotrophia	4	1	17	0.0238774	0	0	0	0.0375288	0.0308285	0.00684269	0	0	0	0	0	0.0221519	0	0	0.0365328	0	0.211464	0.102432	0.0483536	0	0.126307	0	0.0657286	0.0603137	0.0776491	0.0490864	0.196155	0.165782	0.263133	0	0	0	0.0776789	0.038835	0.0159137	0.156789	0	0.0949236
Actinobaculum	5	7	17	0.0315226	0.677958	0	0	0.044828	0.0261248	0.158252	1.76387	0.541498	0.0380765	1.12009	0.0161754	0.560861	11.0855	0.0828524	0.0131885	0.0137956	0.301157	0	0	0.0422065	0.0195729	0	0.025321	0	0.0161274	0.0260502	0.0561312	0.0302875	0.0577006	0	0	0.016497	0.0523361	0	0.00723069	0.041871	0	0.2488
Pyramidobacter	1	0	17	0	0	0	0	0	0.0341409	0	0	0	0	0	0	0	0	0	0.00651802	0.145828	0.135516	0.147047	0.0429414	0.237342	0.171189	0	0.0711808	0	0.00388224	0.0793836	0	0	0.020689	0	0	0.487961	0.114878	0.0171618	0.0481726	0.354246	0	0.0521701
Eikenella	5	4	16	0.324896	0.0814008	0	0.106432	0.00698672	0.0949945	0	0.189663	0	0	0.0752522	0.180299	0.0734115	0	0	0	0	0.0772448	0.482523	0.0993477	0.0222847	0.0950685	0	0.345315	0.0940941	0	0.146088	0.628653	0.0485249	0.278862	0	0	0	0.553252	0.3188	0.328847	0.0250518	0	0.0534051
Dialister	1	3	15	0	0	0	0	0	0.00109899	0	0	0	0.0826067	0.0038388	0.0669052	0	0	0.0136891	0.00440882	0.00962111	0	0	0.00716313	0.0156896	0	0	0.0407546	0	0.0137801	0.0281284	0.00226453	0.0069121	0.0506958	0.0265366	0	0	0.233826	0.0341035	0	0.177206	0	0
Eubacterium	1	4	15	0	0.122171	0	0	0	0	0	0	0.842221	0	0.542879	0	0.600557	1.65496	0	0.367752	0.238264	0.461632	0	0.420588	0	0.841881	0	0.406291	0	0.458646	0.28491	0.613923	0.424125	0.173758	0.0844475	0	0.233023	0.305412	0	0	0.0393311	0	0
Jonquetella	0	0	13	0	0	0	0	0	0	0	0	0	0	0	0	0	0	0	0.00883809	0.0152359	0.0125744	0	0.0075493	0	0.00789103	0	0	0	0	0.00962288	0	0.0041079	0.00323797	0.176369	0	0.015705	0	0	0.00708806	0.00388557	0	0.0715841
Mitsuokella	1	1	13	0	0	0	0	0.00304959	0	0	0	0	0.0110571	0	0	0	0	0.0114637	0.0841156	0.0648077	0.0444241	0	0.0585233	0	0.158038	0	0	0.0544038	0	0	0	0.0246081	0	0.133112	0	0.0484588	0.041049	0	0	0.0842228	0	0.0245035
Aggregatibacter	6	6	12	0.0370611	0.241526	0	0.766686	0.171873	2.4649	0.256197	2.71473	0.439524	0	2.76849	0.0846045	0.146519	0.435705	0	0.032723	0	0.0186119	1.5795	0	0	0	0	0.0181973	0	0	0.0109575	0.506864	0.789543	1.26492	0	0	0	0.359707	0.736214	1.99925	0.000574098	0	0
Capnocytophaga	7	7	12	3.18937	2.31185	4.94181	1.47433	0.585697	1.28461	0.11301	4.80424	0.884261	0.250109	0.616927	0.286437	2.01119	0.0670304	0	0	0	0	0.120656	0.0207211	0	0	0	0.163988	0	0.0338401	0.0183169	0.270334	0.305834	0.247954	0	0	0	0.0446955	0.327106	0.774842	0.0131822	0	0
Variovorax	0	0	11	0	0	0	0	0	0	0	0	0	0	0	0	0	0	0.027062	0.00791705	0.0143612	0.00568987	0	0.0254965	0.0221285	0	0	0.0133959	0	0	0.0389464	0	0	0	0	0	0.0560879	0	0.0064399	0	0.0283148	0	0
Pseudoramibacter	0	0	10	0	0	0	0	0	0	0	0	0	0	0	0	0	0	0.277731	0	0.108566	0	0	0	0.118307	0	0	0.0182524	0.0411589	0.0934734	0	0	0.0366284	0	0.0538161	0	0	0	0	0	0.444103	0	0.328659
Desulfovibrio	0	1	9	0	0	0	0	0	0	0	0	0	0	0	0.0164573	0	0	0.0193033	0.0114619	0.0911436	0.0204164	0.245952	0	0.0630232	0.0351241	0	0	0	0	0	0	0	0	0	0	0.0171204	0	0	0	0	0	0.052593
Acidovorax	6	5	8	0.110685	0.0567932	0.388755	0.475355	0	0.0999518	0.145642	0.103312	0	0	0.101154	0.0599087	0.0284089	0.227791	0	0	0	0	0.0183703	0	0	0	0	0.00963249	0	0	0	0.0342758	0.0853917	0.0871279	0.022314	0	0	0	0.179251	0.0922519	0	0	0
Catonella	5	1	8	0.145599	0.0368024	0	0	0.00833304	0.561192	0.0831062	0.00895128	0	0	0	0	0	0	0	0	0.00646272	0	0.126363	0.0180098	0	0	0	0	0	0	0	0.0476203	0.428296	0.262257	0	0	0	0	0.15515	0.0817112	0	0	0
Haemophilus	6	6	8	0.0144548	0.251457	0	0.722049	0.0929455	0.656411	0.731881	0.257651	0.288892	0	0.434064	0.0218998	0.0506435	1.24372	0	0	0	0	0.497203	0	0	0	0	0.00178182	0	0	0	0.0673087	0.221792	0.287701	0	0	0	0.0941135	0.185412	0.409147	0	0	0
Parvimonas	1	0	8	0	0	0	0	0.0119601	0	0	0	0	0	0	0	0	0	0	0	0.00437728	0.00574102	0	0	0	0.0129867	0	0.00543491	0	0	0.00625038	0.0023743	0.00321851	0.0131697	0	0	0	0	0	0	0	0	0
Bacillus	0	0	7	0	0	0	0	0	0	0	0	0	0	0	0	0	0	0	0.0721114	0.18681	0	0	0	0.132141	0	0	0	0	0	0	0	0.0463527	0.0445354	0	0	0.055675	0	0	0	0.0575512	0	0
Chelativorans	0	0	7	0	0	0	0	0	0	0	0	0	0	0	0	0	0	0	0.0813602	0.0617117	0.0960967	0	0	0	0.0507474	0	0	0	0	0.0356287	0	0	0	0	0	0	0	0	0.0348102	0.0253805	0	0
Kingella	6	5	7	0.254121	0.106628	1.11645	0.580691	0	0.0721541	0.0824039	0.156508	0.0224435	0	1.54269	0.16751	0	2.94854	0	0	0	0	0	0	0	0	0	0.010379	0	0.012505	0	0	0.0266605	0.0267205	0	0	0	0.0271655	0.224849	0.0608902	0	0	0
Propionibacterium	1	3	7	0.0282134	0	0	0	0	0	0	0	0	0	0.169214	0	0.0284657	0.0854749	0	0.0532603	0.11194	0.0276398	0	0	0	0	0	0	0	0	0	0.0156323	0.0453671	0	0	0	0	0	0	0.0412415	0	0	0.00644122
Oribacterium	3	3	6	0	0.00316311	0	0	0.221609	0.021141	0	0	0	0.0602621	0.00383202	0	0.0684837	0	0	0	0.0363238	0	0	0	0	0	0	0.00633617	0	0	0	0.0303269	0.0142527	0	0	0	0	0	0	0.00711216	0	0	0.00372704
Peptoclostridium	0	1	6	0	0	0	0	0	0	0	0	0	0	0	0.0210874	0	0	0	0.00615676	0.0125521	0.00663564	0.0352177	0	0	0.00581898	0	0	0	0.00531233	0	0	0	0	0	0	0	0	0	0	0	0	0
Peptostreptococcus	2	1	5	0	0	0	0	0.0748289	0.020094	0	0	0	0	0	0.0366642	0	0	0	0	0	0	0	0	0	0	0	0	0	0.0153396	0.0184098	0	0	0	0	0	0.0230153	0	0	0	0.0195961	0	0.0119242
Veillonella	4	5	5	0	0.235328	0	0.0722024	1.5188	0	0.00378592	0	1.52189	0.0120522	0.795895	0	0.0230836	1.75529	0	0	0	0	0.27726	0	0	0	0	0	0	0.035114	0	0.175323	0.0196918	0	0	0	0	0	0	0	0	0	0.0520945
Desulfotalea	0	0	4	0	0	0	0	0	0	0	0	0	0	0	0	0	0	0	0.00950991	0.0254415	0	0	0.0293743	0	0.026219	0	0	0	0	0	0	0	0	0	0	0	0	0	0	0	0	0
Lachnoclostridium	0	0	4	0	0	0	0	0	0	0	0	0	0	0	0	0	0	0	0.0156573	0	0	0	0	0.0498658	0	0	0	0	0	0	0	0	0	0	0	0.0461106	0	0.0103877	0	0	0	0
Alloprevotella	1	2	3	0	0	0	0	0.309307	0	0	0	0.0732176	0.196346	0	0	0	0	0	0	0	0	0	0	0	0	0	0	0	0	0.0233518	0	0	0	0	0	0	0	0	0.000960227	0.000846909	0	0
Borreliella	0	0	3	0	0	0	0	0	0	0	0	0	0	0	0	0	0	0	0	0.0379411	0	0	0	0	0	0	0	0.017515	0	0	0	0	0	0	0	0	0	0	0	0.0304456	0	0
Candidatus Saccharimonas	3	2	3	0	0.00478913	0	0	0.0348052	0.0145134	0	0	0	0.0259472	0	0	0.0176252	0	0	0	0	0.0212978	0	0	0	0.0163084	0	0	0	0	0.0237413	0	0	0	0	0	0	0	0	0	0	0	0
Gemella	3	0	3	0	0	0	0	0.010538	0.0105617	0.0038841	0	0	0	0	0	0	0	0	0	0	0	0	0	0	0	0	0	0	0	0	0	0.00339818	0.00604667	0	0	0	0	0	0	0	0	0.0014654
Listeria	3	0	3	0	0	0	0.0310222	0.0159547	0	0.011532	0	0	0	0	0	0	0	0	0	0	0	0	0	0	0	0	0	0	0	0	0.0440712	0.0291225	0.0308128	0	0	0	0	0	0	0	0	0
Staphylococcus	0	0	3	0	0	0	0	0	0	0	0	0	0	0	0	0	0	0	0	0	0	0	0	0	0	0	0	0	0.00401927	0.00375749	0	0	0	0	0	0	0	0	0	0.00845105	0	0
Bradyrhizobium	0	0	2	0	0	0	0	0	0	0	0	0	0	0	0	0	0	0.0465374	0	0	0	0	0	0	0	0	0	0	0	0	0	0	0	0	0	0	0	0	0	0	0	0.0357129
Coxiella	0	0	2	0	0	0	0	0	0	0	0	0	0	0	0	0	0	0	0.126922	0	0	0	0	0	0	0	0	0	0	0.196816	0	0	0	0	0	0	0	0	0	0	0	0
Geobacter	0	0	2	0	0	0	0	0	0	0	0	0	0	0	0	0	0	0	0	0.00454178	0.0055679	0	0	0	0	0	0	0	0	0	0	0	0	0	0	0	0	0	0	0	0	0
Granulicatella	4	0	2	0.00257832	0.0025458	0	0.00778068	0	0.014772	0	0	0	0	0	0	0	0	0	0	0	0	0	0	0	0	0	0	0	0	0	0	0.00295006	0	0	0	0	0	0	0.00167082	0	0	0
Helicobacter	0	0	2	0	0	0	0	0	0	0	0	0	0	0	0	0	0	0	0	0	0	0	0	0	0	0	0.0264063	0	0	0	0	0	0	0.0529991	0	0	0	0	0	0	0	0
Paenibacillus	0	0	2	0	0	0	0	0	0	0	0	0	0	0	0	0	0	0	0	0	0	0	0	0	0	0	0	0	0	0.0068067	0	0	0.00840519	0	0	0	0	0	0	0	0	0
Solobacterium	0	0	2	0	0	0	0	0	0	0	0	0	0	0	0	0	0	0	0	0	0	0	0	0	0	0	0	0	0.00259767	0.00539814	0	0	0	0	0	0	0	0	0	0	0	0
Stomatobaculum	2	0	2	0	0	0	0	0.0167973	0.004015	0	0	0	0	0	0	0	0	0	0	0	0	0	0	0	0	0	0.00764103	0	0	0.00682399	0	0	0	0	0	0	0	0	0	0	0	0
Streptomyces	0	0	2	0	0	0	0	0	0	0	0	0	0	0	0	0	0	0	0	0	0	0	0	0	0	0	0	0	0	0	0	0	0.0344131	0	0	0.036883	0	0	0	0	0	0
Acinetobacter	1	0	1	0.0372053	0	0	0	0	0	0	0	0	0	0	0	0	0	0	0	0	0	0	0	0	0	0	0	0	0	0	0	0	0	0	0	0	0	0.0330629	0	0	0	0
Anaeroglobus	0	2	1	0	0	0	0	0	0	0	0	0	0.378292	0	0	0.00122924	0	0	0	0	0	0	0	0	0	0	0	0	0	0	0	0.00570588	0	0	0	0	0	0	0	0	0	0
Bartonella	0	0	1	0	0	0	0	0	0	0	0	0	0	0	0	0	0	0	0	0	0	0	0	0	0	0	0	0	0	0	0	0	0	0	0	0	0	0	0.00518017	0	0	0
Bilophila	0	0	1	0	0	0	0	0	0	0	0	0	0	0	0	0	0	0	0	0	0	0	0	0	0.00163213	0	0	0	0	0	0	0	0	0	0	0	0	0	0	0	0	0
Burkholderia	0	0	1	0	0	0	0	0	0	0	0	0	0	0	0	0	0	0	0	0	0	0	0	0	0	0	0	0	0	0	0	0	0	0	0	0	0	0.0413936	0	0	0	0
Enterococcus	1	0	1	0	0	0	0	0	0	0.0115702	0	0	0	0	0	0	0	0	0	0	0	0	0	0	0	0	0	0	0	0	0	0.0348015	0	0	0	0	0	0	0	0	0	0
Escherichia	0	0	1	0	0	0	0	0	0	0	0	0	0	0	0	0	0	0	0	0	0.00138221	0	0	0	0	0	0	0	0	0	0	0	0	0	0	0	0	0	0	0	0	0
Sanguibacter	0	1	1	0	0	0	0	0	0	0	0	0	0	0	0	0.00659959	0	0	0	0	0	0.00726934	0	0	0	0	0	0	0	0	0	0	0	0	0	0	0	0	0	0	0	0
Simonsiella	0	0	1	0	0	0	0	0	0	0	0	0	0	0	0	0	0	0	0	0	0	0	0	0	0	0	0	0	0	0	0	0	0	0	0	0	0	0	0.0117544	0	0	0
Aromatoleum	1	0	0	0	0	0	0	0	0	0.00196563	0	0	0	0	0	0	0	0	0	0	0	0	0	0	0	0	0	0	0	0	0	0	0	0	0	0	0	0	0	0	0	0
Arsenicicoccus	0	1	0	0	0	0	0	0	0	0	0.00314594	0	0	0	0	0	0	0	0	0	0	0	0	0	0	0	0	0	0	0	0	0	0	0	0	0	0	0	0	0	0	0
Bacteroides	4	6	0	0	0.00577763	0	0.013738	0.05649	0.00974202	0	0.0424889	0.054826	0.0660131	0.0286809	0	0.0466994	0.0705491	0	0	0	0	0	0	0	0	0	0	0	0	0	0	0	0	0	0	0	0	0	0	0	0	0
Candidatus Azobacteroides	2	0	0	0.0144808	0	0	0	0	0.00961544	0	0	0	0	0	0	0	0	0	0	0	0	0	0	0	0	0	0	0	0	0	0	0	0	0	0	0	0	0	0	0	0	0
Cryptobacterium	1	0	0	0	0	0	0	0	0	0.000262706	0	0	0	0	0	0	0	0	0	0	0	0	0	0	0	0	0	0	0	0	0	0	0	0	0	0	0	0	0	0	0	0
Cutibacterium	2	2	0	0	0	0	0.00726886	0	0.00981089	0	0	0	0	0	0.101122	0.0260807	0	0	0	0	0	0	0	0	0	0	0	0	0	0	0	0	0	0	0	0	0	0	0	0	0	0
Geobacillus	1	0	0	0.0051427	0	0	0	0	0	0	0	0	0	0	0	0	0	0	0	0	0	0	0	0	0	0	0	0	0	0	0	0	0	0	0	0	0	0	0	0	0	0
Gloeobacter	0	1	0	0	0	0	0	0	0	0	0.0031306	0	0	0	0	0	0	0	0	0	0	0	0	0	0	0	0	0	0	0	0	0	0	0	0	0	0	0	0	0	0	0
Polaromonas	0	1	0	0	0	0	0	0	0	0	0	0	0	0	0.00816033	0	0	0	0	0	0	0	0	0	0	0	0	0	0	0	0	0	0	0	0	0	0	0	0	0	0	0
Ralstonia	3	0	0	0.00609779	0	0	0.0061124	0	0.00233196	0	0	0	0	0	0	0	0	0	0	0	0	0	0	0	0	0	0	0	0	0	0	0	0	0	0	0	0	0	0	0	0	0
Thiobacillus	1	0	0	0	0	0	0.00528593	0	0	0	0	0	0	0	0	0	0	0	0	0	0	0	0	0	0	0	0	0	0	0	0	0	0	0	0	0	0	0	0	0	0	0
