# Supplementary material for: Quantitative metaproteomics of medieval dental calculus reveals individual oral health status
Source: Nat Commun. 2018 Nov 20;9:4744. doi: 10.1038/s41467-018-07148-3 (PMC6246597; doi:10.1038/s41467-018-07148-3)
Supplement: Supplementary file 5 — Supplementary Data 2 [file 41467_2018_7148_MOESM5_ESM.xlsx]

## Sheet: Bacteria_species_per_RawFile_PL
Supplementary Data 2
TaxName	Frequency Calc	Frequency Plaque	Frequency Tjaerby	Abundance Calc1	Abundance Calc2	Abundance Calc3	Abundance Calc4	Abundance Calc5	Abundance Calc6	Abundance Calc7	Abundance Plaque1	Abundance Plaque2	Abundance Plaque3	Abundance Plaque4	Abundance Plaque5	Abundance Plaque6	Abundance Plaque7	Abundance Tjaerby1	Abundance Tjaerby10	Abundance Tjaerby11	Abundance Tjaerby12	Abundance Tjaerby13	Abundance Tjaerby14	Abundance Tjaerby15	Abundance Tjaerby16	Abundance Tjaerby17	Abundance Tjaerby18	Abundance Tjaerby19	Abundance Tjaerby2	Abundance Tjaerby20	Abundance Tjaerby21	Abundance Tjaerby22	Abundance Tjaerby23	Abundance Tjaerby24	Abundance Tjaerby25	Abundance Tjaerby3	Abundance Tjaerby4	Abundance Tjaerby5	Abundance Tjaerby6	Abundance Tjaerby7	Abundance Tjaerby8	Abundance Tjaerby9
Actinomyces dentalis	7	7	25	8.607	28.6124	9.6126	2.85161	9.58144	5.61348	6.63818	4.17597	12.0948	22.8825	2.13533	27.346	11.3039	9.30771	24.3853	29.0094	24.8152	25.9874	18.7264	28.9432	25.4202	28.905	0.0194612	31.205	17.1001	18.6548	37.1537	16.9795	14.2249	16.9183	24.653	0.234652	32.1113	20.9963	8.6444	10.7148	22.8415	0.0482461	20.6472
Actinomyces sp. oral taxon 414	7	7	25	3.1117	8.30316	2.48511	1.04048	2.81398	2.57355	2.20506	0.913537	3.22129	7.2987	0.620645	8.58023	3.88716	2.7272	10.1243	11.5778	10.4352	9.50895	6.91786	12.2897	8.70377	11.4846	0.0648639	11.5525	6.20674	7.62841	12.6647	5.54704	5.00573	6.35273	8.33994	0.0198755	8.61083	7.59719	2.16178	4.08538	7.35998	0.031049	8.73081
Filifactor alocis	2	2	24	0	0	0	0	0.0352932	0.0808478	0	0	0	0	0	0.291237	0.0585055	0	2.20243	2.28519	3.34129	1.51961	0.972086	1.29725	1.06031	1.69127	0.0815325	0.812022	0.761282	3.12387	1.10899	0.929156	1.32159	1.35845	2.16979	0	0.695741	1.03249	0.298933	0.389581	2.17879	0.0565174	1.37389
Fretibacterium fastidiosum	4	3	24	0.103737	0.0251439	0	0	0.15402	0.279208	0	0	0	0.0369186	0	1.76907	0.0560975	0	13.6272	6.50408	9.46341	6.81645	14.0097	7.58612	14.1898	7.61658	0	4.42186	14.7061	7.94599	8.44971	3.43094	5.82582	3.92149	18.6743	0.135357	13.0567	9.67825	1.71643	1.3871	11.9683	0.0169382	11.3403
Pseudomonas aeruginosa	0	0	24	0	0	0	0	0	0	0	0	0	0	0	0	0	0	2.63074	1.14214	0.501058	1.06572	0.221085	0.701142	0.260321	0.828007	99.8341	0.00381107	4.45934	0	0.173664	0.137502	0.013808	0.495087	0.779228	99.4352	0.761321	0.169816	0.371797	0.329769	0.114015	99.6555	0.444007
Lautropia mirabilis	7	7	23	23.976	4.67564	15.6799	40.2922	0.259775	33.2672	8.25219	2.56858	0.68445	0.210372	2.48658	7.94128	1.46268	7.71027	0.11319	0.106988	0.041358	0.208071	3.30769	0.0935059	0.0396941	0.0454376	0	0.966913	0	0.240398	0.18026	8.82744	6.31538	8.10799	0.0717611	0.0284244	0.0493319	2.3694	25.1549	14.0256	0.231599	0.0376211	0.253753
Pseudopropionibacterium propionicum	7	7	23	7.07697	2.87457	1.51011	1.68033	0.0126635	6.57595	0.439437	6.23826	0.487836	0.113609	22.0736	1.00973	1.92217	6.91666	0.791061	3.19615	1.79755	3.16445	3.45534	2.94955	1.74947	2.41339	0	4.20048	2.53638	2.3281	0.658768	5.47165	5.78267	10.153	0	0.0429949	2.08225	5.16584	4.09122	5.96242	1.75539	0.0556041	3.63265
Streptococcus sanguinis	7	7	23	4.21624	1.22492	0.393825	2.08896	0.473372	5.05993	8.15678	1.34723	1.73378	0.571488	2.16387	0.49928	0.383146	5.09961	0	0.0886548	0.104211	0.203666	2.22088	0.219749	0.0512185	0.115047	0	0.301665	0.113895	0.213051	0.119066	1.69349	6.75311	3.65803	0.180509	0.0672852	0.162483	0.759486	7.05433	3.22893	0.065205	0.0318247	0.161948
Actinomyces gerencseriae	6	7	22	0.043614	0.269348	0	0.0497356	0.0377625	0.0756747	0.125676	0.0372177	0.514343	0.505935	0.0276463	0.517801	0.142999	0.571661	0.218484	0.500552	0.230449	0.81307	0.238582	0.253394	0.0519619	0.213649	0	0.184868	0.760115	0.0491833	0.357103	0.110987	0.139631	0.295224	0.030242	0	0.809084	0.168064	0.078332	0.158443	0.315687	0	0.181527
Actinomyces israelii	7	7	22	0.300849	1.2746	0.436234	0.271944	0.37715	0.515863	0.690037	0.242074	1.58568	1.44712	0.190549	2.96269	0.897634	0.810739	0.251462	1.57897	0.373783	0.736161	0.294945	0.465444	0.155396	0.239856	0	1.19539	0.280657	0.519814	1.19864	0.565005	0.307173	0.615949	0.595464	0	1.01152	0.422744	0.297014	0.49112	0.214893	0	0.695999
Actinomyces johnsonii	7	7	22	0.278277	0.417758	0.42921	0.25133	0.0637728	0.245068	0.629203	0.159408	0.308188	0.509922	0.103495	0.521107	0.363611	0.384652	0.0795651	0.263111	0.174888	0.270034	0.0680636	0.276534	0.205833	0.228262	0	0.254779	0.0150624	0.122388	0.193415	0.153188	0.197515	0.237233	0.0800042	0	0.118249	0.0794543	0.198487	0.305705	0.130559	0	0.146829
Actinomyces massiliensis	7	7	22	0.783931	1.53588	1.60312	1.12726	0.373759	0.975118	2.34537	0.373174	2.08908	3.4688	0.656061	5.61854	1.93018	1.64631	0.243832	0.515681	0.271856	0.511742	0.547657	0.503903	0.12937	0.288049	0	0.655176	0.214834	0.351648	0.44988	1.17358	1.02766	1.18029	0.298824	0	0.677379	0.90053	0.68341	0.693562	0.493606	0	0.430886
Actinomyces naeslundii	7	7	22	0.907802	1.02455	0.282572	1.47735	0.444435	0.497983	2.46779	0.270459	0.811395	0.0988015	0.300548	0.468457	0.259816	0.942302	0.141275	0.156073	0.109412	0.304458	0.0657892	0.364664	0.0771079	0.23063	0	0.3476	0.0445468	0.144684	0.160645	0.722938	0.766185	0.84643	0.0886547	0	0.379008	0.316945	0.634649	0.977715	0.229407	0	0.149686
Campylobacter rectus	1	3	22	0	0	0	0	0	0.00792243	0	0.0251303	0	0	0	0.175213	0.0516042	0	0.279864	0.797686	0.482979	0.847946	2.15783	0.8708	1.63369	1.43975	0	0.358426	1.71965	1.5782	0.720438	0.430403	0.605622	0.2136	0.846203	0	0.126703	1.22222	0.0880745	0.371756	0.744491	0	0.642227
Cardiobacterium valvarum	7	7	22	0.410869	2.1389	1.28182	0.116175	0.0178779	0.621121	0.0304226	0.393903	0.301852	0.0379909	0.380826	0.0480279	0.801097	0.0915457	0.0855367	0.127212	0.100356	0.309227	0.0647473	0.199099	0.216281	0.367286	0	1.13169	0.28051	0.24632	0.28677	0.829197	0.355444	1.22102	0.0879441	0	0.589449	0.211052	0.156822	0.406866	0.238544	0	0.182891
Chloroflexi bacterium oral taxon 439	1	0	22	0	0	0	0	0	0.114005	0	0	0	0	0	0	0	0	0.233076	0.387674	0.510866	0.663876	0.0812681	0.51106	1.02261	0.43002	0	0.212328	0.861488	0.926701	0.453208	0.0849029	0.221932	0.094643	0.506249	0	0.160478	0.28297	0.110321	0.118055	0.40495	0	0.673039
Corynebacterium matruchotii	7	7	22	11.2355	12.3182	17.183	2.21442	10.4513	0.796496	1.58702	27.5302	32.6082	5.30892	24.0157	7.17847	13.9587	20.7818	2.2655	1.20018	1.57952	2.19728	0.79247	2.59805	1.08338	1.64373	0	7.90097	1.66816	3.57654	1.49398	3.62926	2.59812	5.92515	1.34725	0	1.83745	1.82838	2.35296	1.88042	2.68146	0	2.18762
Desulfomicrobium orale	0	1	22	0	0	0	0	0	0	0	0	0	0	0	0.027509	0	0	11.5184	9.30242	0.381895	6.90781	0	1.95672	0.166053	0.0458467	0	0.923071	5.3088	5.48579	2.59565	1.61366	2.25597	0.978855	2.7184	0	12.2975	1.06956	1.28146	2.42702	7.67894	0.0308847	6.51202
Fusobacterium nucleatum	7	7	22	0.953201	2.05906	3.40053	0.0783085	5.42112	2.09449	0.162981	1.28416	2.41559	4.53681	1.30745	1.42374	7.15352	0.9838	0.516592	0.711707	0.558003	1.31603	0.715566	0.542396	0.240488	0.612631	0	0.363198	0.449926	0.41729	0.492909	0.322506	0.424008	0.500956	0.179323	0	0.117667	0.383299	0.138293	0.321188	0.604957	0	0.180225
Johnsonella ignava	5	3	22	0.025769	0.0403646	0.0672642	0	0.085886	0.233733	0	0.00764467	0	0	0	0.0531183	0.340237	0	0.355589	0.162605	0.104739	0.347185	0.0837701	0.178459	0.11981	0.166888	0	0.231035	0.520516	0.12963	0.382705	0.275103	0.0941681	0.1258	0.0429258	0	0.027847	0.116206	0.0309748	0.0418533	0.178066	0	0.308817
Lachnoanaerobaculum saburreum	7	6	22	0.0332297	0.176791	0.0533242	0.0570006	4.19537	0.258294	0.00695884	0.0633067	1.80972	1.20202	2.48144	0.0181438	0.987444	0	0.185327	0.290625	0.730494	0.589214	0.0260492	1.119	0.236012	0.329052	0	0.664083	0.0525614	0.230132	0.318084	0.65846	0.71096	0.0959609	0.015855	0	0.327976	0.527545	0.79465	0.0667291	0.222708	0	0.352901
Leptotrichia buccalis	7	7	22	0.756482	0.815278	16.8024	0.367894	13.3396	0.939681	0.0788365	8.447	2.57494	4.4713	3.35744	0.10638	9.68807	0.659589	0.110919	0.0909188	0.362334	0.282421	0.182816	0.576931	0.197323	0.133702	0	1.56421	0.315434	1.02652	0.156007	0.975766	0.672821	0.594635	0.0351572	0	0.104867	1.05623	0.674855	0.323277	0.242039	0	0.451668
Leptotrichia hofstadii	7	7	22	0.238567	0.115122	0.0105869	0.0117262	1.49062	0.202096	0.00882686	4.97397	1.4874	0.808687	2.46902	0.0166304	1.53745	0.55242	0.0227995	0.00609158	0.123666	0.0815088	0.0988319	0.0665801	0.0492636	0.0415238	0	0.137257	0.0997222	0.106805	0.0316899	0.060467	0.0546259	0.0377603	0.0650456	0	0.0133742	0.200262	0.0689072	0.0474659	0.107528	0	0.289795
Leptotrichia wadei	7	7	22	0.12578	0.150042	0.97858	0.0953221	7.08245	0.292836	0.127001	1.76286	2.13607	5.17506	6.37112	0.143882	2.25801	0.552458	0.415106	0.0631025	0.608272	0.526313	0.186794	0.580938	0.274831	0.149776	0	0.422074	0.4665	0.384135	0.107023	0.50412	0.513592	0.317708	0.332257	0	0.122593	1.28536	0.719722	0.192681	0.509894	0	0.360204
Olsenella sp. oral taxon 807	4	7	22	0.371972	1.98493	0	0	2.21647	0.150012	0	0.394134	5.33462	9.11244	0.546181	13.41	4.61284	0.529989	12.491	10.1331	17.0094	11.1718	3.11475	15.9211	7.1427	12.2764	0	5.48285	12.1608	13.754	11.6972	2.29065	6.14963	4.61249	15.5041	0	7.12866	6.372	2.71786	0.597464	10.302	0	12.0006
Porphyromonas gingivalis	0	1	22	0	0	0	0	0	0	0	0	0	0	0	0	0.0122111	0	6.21842	2.96534	9.05792	6.05924	9.19449	5.11904	12.7499	5.98619	0	1.24212	18.8649	6.81293	3.72543	2.38172	3.4617	2.28981	8.34867	0	4.37349	5.73108	0.343662	1.16625	6.34916	0	9.30806
Tannerella forsythia	4	6	22	0.00307981	0	0.108907	0	0.110651	0.647355	0	0.0349112	0.0835636	0.0199704	0.0254583	1.60942	0.301939	0	0.795621	5.64557	1.76383	0.733285	4.25101	0.343656	6.22433	5.11644	0	0.399398	0.7437	4.3769	0.336786	0.214513	0.162159	0.210697	0.214852	0	0.817689	0.372471	0.0914068	0.0493688	3.1599	0	2.90078
Treponema denticola	4	3	22	0.0235206	0.00841748	0	0	0.153133	0.805573	0	0	0	0.0629363	0	0.615147	0.190533	0	0.0807947	0.364261	0.4819	0.979109	0.535912	0.328212	0.293164	0.375502	0	0.115845	0.227867	0.479819	0.513796	0.267853	0.242879	0.250507	0.294776	0	0.377405	0.788804	0.0418399	0.173256	0.650506	0	0.656045
Treponema socranskii	3	0	22	0.0169481	0	0	0	0.0050564	0.0153692	0	0	0	0	0	0	0	0	0.14862	0.0672557	0.143285	0.0670957	0.0775665	0.0494328	0.0600239	0.0815477	0	0.0529136	0.059853	0.0812435	0.0857621	0.0570868	0.0348877	0.0467327	0.194879	0	0.0295699	0.0209032	0.0105132	0.0181583	0.12233	0	0.0760104
[Eubacterium] yurii	4	3	22	0.0702147	0.591864	0	0	0.0120192	1.22434	0	0	0.0285726	0	0	0.0338588	0.196501	0	0.073075	0.236032	0.118987	1.07523	0.543799	0.795847	0.208816	0.764952	0	0.5908	0.182107	0.185839	0.345881	1.57972	0.570197	1.07556	0.114261	0	0.0146534	0.429031	0.652993	0.553683	0.944855	0	0.155717
Actinomyces cardiffensis	3	1	21	0	0.0877996	0	0	0.046974	0.116107	0	0	0	0	0	0.512786	0	0	0.378572	0.0647512	0.205845	0.108614	0.210568	0.0544886	0.0790602	0.100633	0	0.226217	0.0209235	0.377866	0.216968	0.0536785	0.0680561	0	0.256302	0	0.0587376	0.290606	0.000535038	0.125036	0.39682	0	0.140285
Actinomyces georgiae	3	2	21	0	0.00608696	0	0	0.00874431	0.144372	0	0	0.017175	0	0.0264061	0	0	0	0.11285	0.0578655	0.0680672	0.0487728	0	0.0278652	0.0180167	0.120997	0	0.0747344	0.0682654	0.0691426	0.0949473	0.0406187	0.0418836	0.0646971	0.148581	0	0.0315867	0.0462969	0.0267108	0.0348135	0.0997923	0	0.0108136
Anaerococcus tetradius	1	1	21	0	0	0	0	0	0.0291961	0	0	0	0	0	0.0398462	0	0	0.0332939	0.0308852	0.0468108	0.0244553	0.0345303	0.0399383	0	0.0447673	0	0.0313275	0.105483	0.0112293	0.0364046	0.028243	0.0150731	0.0314292	0.0485354	0	0.0317697	0.0344551	0.020447	0.0536741	0.026284	0	0.0387464
Campylobacter gracilis	3	1	21	0	0.0792573	0	0	0.139706	0.0142883	0	0	0	0	0	0	0.0505144	0	0.0459946	0.0345642	0.0808974	0.0915621	0.0105527	0.0165157	0.0139486	0.0975011	0	0.0517116	0.08249	0.0792198	0.0680566	0.0542556	0.0646992	0.0432046	0.0396166	0	0	0.0486814	0.0088365	0.0107003	0.0587327	0	0.0165042
Desulfobulbus sp. oral taxon 041	0	1	21	0	0	0	0	0	0	0	0	0	0	0	0.0388332	0	0	0.348846	0.130829	1.79506	0.437405	0.558102	0.192698	0.698055	1.25711	0	0.0224458	0.0953253	0.0694165	0.214455	0.00676711	0.021721	0.0314809	0.19115	0	0.0654717	0.0780313	0	0.038553	0.0790967	0	0.187637
Leptotrichia sp. oral taxon 212	6	6	21	1.03492	1.38701	0.875797	0	0.864616	2.29783	0.0308378	1.30032	0.650932	0.180127	0.132298	0.0594089	1.26314	0	0.077675	0.0204764	0.224949	0.0730254	1.67197	0.0726772	0.0995104	0.0725358	0	0.357367	0	0.0955981	0.0734163	2.92397	1.37694	1.0388	0.36207	0	0.218805	0.547801	1.32393	0.875613	0.0222247	0	0.189254
Ottowia sp. oral taxon 894	7	7	21	17.8511	0.553513	3.53561	1.47338	0.283929	3.88405	0.664774	6.94347	0.381047	0.392439	0.871205	1.75778	0.804832	0.856237	0.643676	0.104799	0.202882	0.300586	1.27408	0.30396	0.504871	0.090758	0	5.29106	0	0.807431	0.567955	7.84484	0.955325	0.889018	0.179356	0	0.34094	5.36682	3.99122	11.4437	0.516294	0	0.259652
Tannerella sp. oral taxon HOT-286	7	7	21	0.515989	0.382967	0.674576	0.239325	8.4942	1.22992	0.158247	1.83641	4.27769	1.13536	1.51121	0.212046	6.75912	0.0266942	0.120028	0.0572318	0.105671	0.127709	0.245399	0.103987	0.109473	0.163454	0	0.277122	0	0.158945	0.0583593	0.309392	0.108456	0.104239	0.107143	0	0.00976539	0.406835	0.126737	0.132366	0.119939	0	0.38876
Treponema medium	2	6	21	0	0	0	0	0.128169	0.0929112	0	0.0336736	0.0899956	1.36674	0	0.289887	0.574577	0.170797	0.251219	0.18342	0.201828	0.306994	0	0.179581	0.209475	0.268689	0	0.0683062	0.393739	0.175879	0.087639	0.0768561	0.0265914	0.0817401	0.132112	0	0.0664558	0.0966091	0.0199352	0.0769178	0.200237	0	0.131287
uncultured bacterium	1	1	21	0	0	0	0	0	0.00804869	0	0	0	0	0	0.0843668	0	0	0.104452	0.123492	0.112159	0.142834	0.0508222	0.131792	0.17058	0.144597	0	0.0854579	0	0.256838	0.0818135	0.0195755	0.0587791	0.0640948	0.0932691	0	0.265562	0.228498	0.0769666	0.101889	0.214004	0	0.0376621
Actinomyces odontolyticus	3	3	20	0	0.0177501	0	0	0.0626978	0.853182	0	0	0.0699786	0	0.0832102	0	0	0.00657234	0.0205925	0.063989	0.0988421	0.0347141	0.198265	0.0348393	0.021735	0.00503279	0	0.0702228	0	0.0264309	0.0759304	0.107832	0.0416838	0.0334116	0.0586027	0	0	0.0329181	0.0212606	0.0348704	0.0446359	0	0.0860417
Actinomyces sp. oral taxon 170	7	7	20	0.431665	1.05025	0.313795	1.47273	0.134657	0.356973	2.04893	0.170389	0.646729	0.138418	0.334597	0.626588	0.166366	0.76868	0.0360047	0.304149	0.182488	0.442198	0.151202	0.174338	0.0975762	0.0941569	0	0.665046	0	0.0542308	0.28401	0.636924	0.607574	0.721731	0	0	0.616165	0.339805	0.434278	0.607384	0.288415	0	0.0862974
Lachnospiraceae bacterium oral taxon 082	4	5	20	0.00703099	0.0403218	0	0	1.94366	0.11906	0	0.0217117	0.1327	0.0704391	0.0861255	0	0.420834	0	0.0122381	0.0876247	0.117064	0.166277	0	0.214838	0.0266684	0.149484	0	0.0630373	0.0203665	0.115159	0.0775388	0.03215	0.0778891	0.0378519	0.103631	0	0	0.118173	0.207236	0.0512697	0.106649	0	0.148688
Selenomonas sputigena	5	6	20	0.00432541	0.00792083	0	0	0.60063	0.0533989	0.00416759	0.0664196	0.0644325	3.5186	0	0.130549	0.262414	0.192393	0	0.439549	1.69791	0.665797	0.00914729	1.47203	0.202203	0.850448	0	0.230045	0.0240394	2.7695	0.165726	0.153403	0.239329	0.0703829	0.217533	0	0	0.661768	0.0116491	0.00187213	1.84512	0	0.704271
[Eubacterium] nodatum	0	0	20	0	0	0	0	0	0	0	0	0	0	0	0	0	0	0.0612619	0.0402121	0.0638229	0.0414467	0.177467	0.0308334	0.41753	0.0229903	0	0.0673136	0	0.181051	0.0808029	0	0.0268336	0.0168727	0.210181	0	0.0678945	0.207777	0.0159734	0.0142601	0.0793093	0	0.0193489
Bacteroidetes oral taxon 274	6	6	19	0.221929	0.087645	1.12089	0.0450736	0.274182	1.06372	0	0.25277	0.144446	0.296691	0.0354665	3.48091	1.90395	0	0	0.106365	0.0738572	0.429017	0.307839	0.127832	0.0783087	0.705816	0	0.428548	0	0.740165	0.138206	0.28579	0.218578	0.486639	0	0	0.0131001	0.17829	0.0395334	0.146227	0.318176	0	0.741137
Centipeda periodontii	5	6	19	0.0868673	0.0838658	0	0	1.2115	0.189699	0.0431468	1.44777	0.178264	1.90726	0.0207659	0	0.665991	0.0206621	0	0.0451405	0.106483	0.0925079	0	0.104332	0	0.219889	0	0.188371	0.074288	0.0983403	0.140961	0.151135	0.0921376	0.126357	0.0637446	0	0.0211785	0.0510257	0.130452	0.0660936	0.0875336	0	0.00574602
Selenomonas infelix	4	6	19	0.228797	0.14197	0	0	1.23159	0.569075	0	2.23446	1.75221	3.14967	0.102215	0	2.04984	0.0848175	0	0.0846034	0.226602	0.253213	0.119199	0.469212	0.131978	0.432319	0	0.805967	0.20865	0.671955	0.322631	0.221508	0.181863	0.292419	0	0	0	0.428191	0.0766121	0.145778	0.407847	0	0.488199
Streptococcus mitis	7	7	19	0.970452	0.245073	0.382699	0.0981574	0.35995	0.679411	0.978892	0.819411	1.04502	1.59942	1.23414	0.326318	0.386519	1.89612	0	0.0538567	0.02523	0.164794	0.211242	0.188075	0.0425792	0.083349	0	0.10865	0.0319922	0.0796105	0.0471799	0.905061	1.49046	1.13921	0	0	0	0.419963	1.31476	0.551534	0.0911565	0	0.264053
Actinomyces sp. oral taxon 172	1	0	18	0	0	0	0	0	0.0570803	0	0	0	0	0	0	0	0	0.0911332	0.0355194	0.0350504	0.0530392	0.0351692	0.0965888	0.0594623	0.0345101	0	0.0213762	0	0.0478603	0.027967	0.072414	0.0410268	0.0475433	0	0	0	0.0788192	0.0275147	0.0238031	0.152833	0	0
Rothia aeria	7	7	18	0.788079	0.135992	0.100317	6.79525	0.00934187	0.332302	13.5674	0.011682	0.0252008	0.0341411	0.0451904	0.247799	0.00906147	0.280341	0.0735935	0.0316618	0.0145535	0.029972	0	0	0.0198948	0	0	0.008621	0	0.0178888	0.0645273	0.0367837	0.0642657	0.018597	0.0681835	0	0.0173159	0.0274528	0.0218794	0.0481785	0.00873288	0	0.198647
Treponema maltophilum	2	1	18	0.0328385	0	0	0	0	0.00701279	0	0	0	0	0	0	0.00660707	0	0	0.0595448	0.0645646	0.0860651	0	0.11225	0.0322622	0.0532266	0	0.0882199	0.130444	0.113574	0.0395361	0.0891429	0	0.0469422	0	0	0.0199522	0.0299438	0.0205081	0.0343455	0.0838445	0	0.049268
Abiotrophia defectiva	4	1	17	0.0238774	0	0	0	0.0375288	0.0308285	0.00684269	0	0	0	0	0	0.0221519	0	0	0.0365328	0	0.211464	0.102432	0.0483536	0	0.126307	0	0.0657286	0.0603137	0.0776491	0.0490864	0.196155	0.165782	0.263133	0	0	0	0.0776789	0.038835	0.0159137	0.156789	0	0.0949236
Actinomyces sp. oral taxon 175	6	6	17	0.0500375	0.0757176	0	0.0863433	0.0873493	0.11894	0.583382	0.00700269	0.0838301	0.0583593	0.0288471	0.062947	0	0.0882531	0	0.0149071	0.00653378	0.0122739	0	0.0163768	0.0345084	0.0129867	0	0.00752968	0	0	0.0363187	0.0845369	0.0214922	0.0634534	0	0	0.0492633	0.232896	0.0694072	0.125468	0.0165013	0	0.0275552
Pyramidobacter piscolens	1	0	17	0	0	0	0	0	0.0341409	0	0	0	0	0	0	0	0	0	0.00651802	0.145828	0.135516	0.147047	0.0429414	0.237342	0.171189	0	0.0711808	0	0.00388224	0.0793836	0	0	0.020689	0	0	0.487961	0.114878	0.0171618	0.0481726	0.354246	0	0.0521701
[Eubacterium] saphenum	1	0	17	0	0	0	0	0	0.000291913	0	0	0	0	0	0	0	0	0	0.0275814	0.0185315	0.0362754	0.0530699	0.0521136	0.0262326	0.0475783	0	0.0126655	0	0.0943735	0	0	0.0222731	0	0.0311417	0	0.0224846	0.0424262	0.00864953	0.00862537	0.00436708	0	0.0231805
Campylobacter showae	4	2	16	0.0601954	0.0771454	0	0	0.0410106	0.165105	0	0.0809846	0	0	0	0	0.418553	0	0	0.0417029	0.0536304	0.0194982	0	0.0620443	0	0.0539866	0	0.147959	0	0.0275754	0.0381537	0.597162	0.104981	0.0376933	0	0	0	0.169992	0.0600584	0.118771	0.0754895	0	0.0104418
Cardiobacterium hominis	7	6	16	0.476741	4.98651	0.851283	0.256555	0.0187294	0.60906	0.0377808	2.01108	0.884585	0	1.61122	0.0923013	1.85209	0.223939	0.103128	0	0.00258813	0.081681	0.847152	0	0.0355704	0	0	0.82735	0	0	0.0170998	1.62261	0.913896	1.8407	0.060708	0	0	0.690766	0.864366	0.482678	0.0810486	0	0.180965
Eikenella corrodens	5	4	16	0.324896	0.0814008	0	0.106432	0.00698672	0.0949945	0	0.189663	0	0	0.0752522	0.180299	0.0734115	0	0	0	0	0.0772448	0.482523	0.0993477	0.0222847	0.0950685	0	0.345315	0.0940941	0	0.146088	0.628653	0.0485249	0.278862	0	0	0	0.553252	0.3188	0.328847	0.0250518	0	0.0534051
Actinomyces timonensis	1	1	15	0	0	0	0	0	0.0335288	0	0	0	0	0	0	0.0328518	0	0	0.0553861	0.0428186	0.10434	0	0.0586038	0	0	0	0.00744968	0	0.0408155	0.160059	0.103574	0.0892714	0	0.172864	0	0.140673	0.093482	0.00141806	0.0261946	0.0796629	0	0
Candidatus Saccharibacteria oral taxon TM7x	4	5	15	0.0309091	0.00450574	0	0	0.0420705	0.0160515	0	0.0142304	0.00659679	0.0830723	0	0.0114102	0.0564397	0	0	0.00682432	0.0308993	0.0265696	0.086319	0	0	0.030139	0	0.0658906	0	0.0169646	0.0229682	0.0396664	0	0.0143401	0	0	0	0.065142	0.00577979	0.0031944	0.0134733	0	0.037132
Dialister invisus	1	3	15	0	0	0	0	0	0.00109899	0	0	0	0.0826067	0.0038388	0.0669052	0	0	0.0136891	0.00440882	0.00962111	0	0	0.00716313	0.0156896	0	0	0.0407546	0	0.0137801	0.0281284	0.00226453	0.0069121	0.0506958	0.0265366	0	0	0.233826	0.0341035	0	0.177206	0	0
Eubacterium limosum	1	4	15	0	0.122171	0	0	0	0	0	0	0.842221	0	0.542879	0	0.600557	1.65496	0	0.367752	0.238264	0.461632	0	0.420588	0	0.841881	0	0.406291	0	0.458646	0.28491	0.613923	0.424125	0.173758	0.0844475	0	0.233023	0.305412	0	0	0.0393311	0	0
Fusobacterium periodonticum	4	6	15	0.0330065	0.0652325	0	0	0.379703	0.150103	0	0.0440438	0.0714384	0.109225	0.051462	0.10328	0.32213	0	0	0.033909	0.0234248	0.066349	0	0.114219	0	0.0996736	0	0.0901629	0	0.0247456	0.043092	0.232764	0.140784	0.223038	0	0	0	0.230636	0.0924803	0.0628765	0.0375143	0	0
Selenomonas noxia	3	6	15	0	0.1882	0	0	0.363168	0.0233433	0	0.248964	0.136524	0.480738	0.122718	0	0.260919	0.100897	0	0	0.0165854	0.0676966	0	0.0192385	0	0.0411028	0	0.242007	0.0399775	0.121925	0.109811	0.112212	0.103014	0.0405906	0	0	0	0.0859953	0.0153919	0	0.0513753	0	0.311867
Streptococcus cristatus	6	7	15	0.176518	0.0682246	0	0.131853	0.139705	0.0832164	0.159649	1.13399	0.705425	0.201479	1.87693	0.0428735	0.0464769	0.402751	0	0	0	0.0103425	0.0130378	0.0115748	0.0061222	0	0	0.0201574	0	0.0476862	0.0092839	0.100261	0.153982	0.164005	0	0	0	0.062955	0.325764	0.079388	0.0111899	0	0.0253198
Actinomyces sp. oral taxon 171	6	7	14	0.0486564	0.211816	0	0.237257	0.0205813	0.124089	1.00001	0.0500783	0.257087	0.0481243	0.0849984	0.152033	0.0709935	0.350796	0	0.00534094	0	0.0213829	0	0.0222922	0	0	0	0.130337	0	0.0260756	0.0400884	0.291545	0.156635	0.132513	0	0	0.0185567	0.0164519	0.0852645	0.213294	0.0313058	0	0
Lactobacillus delbrueckii	1	2	14	0.0157881	0	0	0	0	0	0	0.00721299	0	0	0	0	0.0278557	0	0	0.035055	0.0263359	0	0.0491513	0	0.194255	0.0737945	0	0.0241218	0	0.0664343	0	0.00904369	0.0436705	0.0143849	0	0	0	0.0404847	0.00786962	0.00974555	0	0	0.172765
Streptococcus sinensis	3	3	14	0	0	0	0.0992411	0.00228084	0.0106456	0	0.00694682	0.0109469	0	0.0151956	0	0	0	0	0.00575247	0.0073137	0.012385	0	0.00542065	0	0.00924124	0	0.0223478	0	0.00254979	0.00622213	0.023732	0.0261479	0.0233475	0	0	0	0	0.0212032	0.0136652	0.00321244	0	0
Jonquetella anthropi	0	0	13	0	0	0	0	0	0	0	0	0	0	0	0	0	0	0	0.00883809	0.0152359	0.0125744	0	0.0075493	0	0.00789103	0	0	0	0	0.00962288	0	0.0041079	0.00323797	0.176369	0	0.015705	0	0	0.00708806	0.00388557	0	0.0715841
Mitsuokella sp. oral taxon 131	0	0	13	0	0	0	0	0	0	0	0	0	0	0	0	0	0	0.0114637	0.0841156	0.0648077	0.0444241	0	0.0585233	0	0.158038	0	0	0.0544038	0	0	0	0.0246081	0	0.133112	0	0.0451465	0.041049	0	0	0.0842228	0	0.0245035
Neisseria elongata	6	5	13	0.811471	2.98643	0.0718384	2.30889	0	1.9615	0.308372	0.349728	0	0	0.825151	0.22138	0.200338	0.174207	0	0	0	0	0.105476	0.0212084	0.000986954	0	0	0.228865	0	0.214975	0.0029278	2.03301	0.293329	0.27957	0	0	0	0.509666	1.45298	1.99055	0.0128862	0	0
Actinomyces oris	6	6	12	0.105844	0.21584	0	0.127949	0.00885383	0.142118	0.609665	0.0210676	0.161823	0	0.0601287	0.184329	0.0159219	0.16421	0	0	0	0.0080206	0	0.0468882	0	0	0	0.0434342	0	0	0.0171986	0.3007	0.352308	0.33088	0	0	0.0396023	0.00982745	0.361098	0.358854	0.0033379	0	0
Lachnospiraceae bacterium oral taxon 500	3	4	12	0	0.0553129	0	0	0.236351	0.0316483	0	0.0121195	0.0652738	0	0.0898086	0	0.741784	0	0	0	0.0587115	0.0540018	0.0807934	0.145112	0	0	0	0.0277759	0	0	0.00880945	0.0523676	0.078361	0.0723312	0	0	0	0	0.00602622	0.0648824	0	0	0.0572954
Leptotrichia sp. oral taxon 215	4	7	12	0.158741	0.153293	0	0	0.164502	0.201107	0	0.113488	0.0985726	0.0925049	0.058968	0.0588854	0.278603	0.0427993	0	0.0152888	0	0.0327242	0.0468524	0	0	0.00584044	0	0.0378281	0	0	0	0.142395	0.0663795	0.108651	0	0	0	0.0417122	0.197888	0.109112	0	0	0.00179133
Olsenella sp. oral taxon 809	0	0	12	0	0	0	0	0	0	0	0	0	0	0	0	0	0	0.0463954	0.00741052	0.0377861	0	0	0.0154083	0.00939145	0	0	0	0.0577592	0	0.00984138	0	0	0.00450791	0.0657834	0	0.0121992	0.00893821	0.00486066	0	0	0	0
Prevotella loescheii	3	4	12	0	0.028282	0	0	0.0450914	0.0646525	0	0.0283323	0.112561	0.202423	0	0	0.236895	0	0	0.0174657	0.0178526	0.0269665	0	0	0	0	0	0.12089	0	0.0859729	0	0.057459	0.0375351	0.0703996	0	0	0	0.0510216	0.0708212	0.0243896	0.0608669	0	0
Prevotella melaninogenica	5	3	12	0.0025198	0.0317554	0.949369	0	0.507344	0.0172442	0	0	0.0212467	0.094928	0	0	0.0623624	0	0	0	0.0140979	0.0187556	0	0	0	0.00783238	0	0	0	0.00346879	0	0.00341149	0.0106817	0.0135656	0.0102045	0	0	0.00798378	0.0126737	0.0201678	0	0	0.0155659
Prevotella nigrescens	6	7	12	0.0748397	0.130854	0.411643	0.0181338	1.7221	0.0611435	0	0.258013	0.4043	3.76351	0.0779906	0.139373	0.926369	0.400783	0	0.0177443	0	0.0736796	0	0	0	0.0319427	0	0.0441265	0	0	0.0485779	0.066888	0.0432474	0	0.0263935	0	0.0375747	0.0708283	0.0108406	0.0556442	0	0	0
Prevotella sp. oral taxon 472	4	4	12	0.0217613	0.0200503	0	0	0.284872	0.0366651	0	0.00838099	0.0864961	0.0668522	0	0	0.0633375	0	0	0.0157787	0	0.00983984	0	0	0	0.0140147	0	0.0148982	0	0.0302256	0.0246873	0	0.00907334	0.0225099	0	0	0	0	0.0132752	0.0173833	0.0256413	0	0.0129745
Streptococcus intermedius	1	2	12	0	0	0	0	0.0125518	0	0	0	0	0.0588277	0	0	0.0102266	0	0	0.0114568	0.0441473	0.0771469	0.0638736	0.0866414	0.164911	0.0418294	0	0.0556073	0	0.101513	0	0.0982197	0	0	0	0	0	0.197318	0	0	0	0	0.195459
Streptococcus sp. F0442	7	7	12	0.299027	0.200586	0.0677929	0.129206	0.0952683	0.368032	0.764784	0.277683	0.267023	0.0367333	0.365339	0.0643912	0.13465	0.538582	0	0	0	0.00383379	0.142714	0.0394176	0	0.0083492	0	0.0223217	0	0.0177626	0	0.191537	0.611047	0.430868	0	0	0	0.182813	0.735874	0.323338	0	0	0
Aggregatibacter segnis	5	6	11	0	0.0162525	0	0.0959862	0.020894	0.323768	0.0436561	0.247097	0.0681662	0	0.143225	0.0140301	0.0199504	0.195504	0	0.0214945	0	0.0186119	0.0701981	0	0	0	0	0.0181973	0	0	0.0109575	0.0725119	0.120417	0.219371	0	0	0	0.0708104	0.052308	0.268416	0	0	0
Capnocytophaga sp. oral taxon 329	7	7	11	0.626011	1.01282	0.58849	0.459753	0.185309	0.388015	0.0456404	0.623174	0.373768	0.0379637	0.0773003	0.10207	0.693357	0.028123	0	0	0	0	0.0447615	0	0	0	0	0.0156692	0	0.00276759	0.000639796	0.062041	0.0380859	0.043556	0	0	0	0.0247335	0.05194	0.232039	0.0131822	0	0
Lactobacillus johnsonii	0	0	11	0	0	0	0	0	0	0	0	0	0	0	0	0	0	0	0.0270962	0.0320328	0.024803	0	0	0.111102	0.0402594	0	0	0	0.0365042	0.0247502	0	0.00982246	0	0	0	0.106121	0	0.0218307	0	0.024474	0	0
Lactobacillus vaginalis	0	0	11	0	0	0	0	0	0	0	0	0	0	0	0	0	0	0	0.0618232	0	0.073832	0	0	0.215684	0.0782523	0	0	0	0.0765529	0	0.0316405	0	0.0558356	0	0	0.0994946	0.100419	0	0	0.0403917	0	0.331585
Porphyromonas endodontalis	2	3	11	0	0	0	0	0.0560069	0.0490718	0	0.00903456	0	0	0	0.143547	0.122294	0	0	0.00729123	0.0309991	0.0132858	0	0.013205	0.0146089	0.0358588	0	0	0	0	0.0142331	0	0.00579201	0	0	0	0.00862662	0	0	0	0.0140628	0	0.0355768
Prevotella denticola	4	6	11	0.0108307	0.0467129	0	0	1.50345	0.0255218	0	0.0220912	0.218526	0.671466	0	0.0144746	0.313102	0.0887964	0	0.0117205	0	0.00253509	0	0	0	0.0145062	0	0.0254319	0	0.0166642	0.00433093	0.0175301	0.00160969	0.00391819	0	0	0	0	0.000552592	0.0063658	0	0	0
Prevotella oris	7	7	11	0.116292	0.292932	1.59223	0.220228	1.24983	0.274037	0.214687	0.154253	0.329908	1.21068	0.101905	0.426248	0.275116	0.435456	0	0	0.203931	0.21077	0	0	0	0.273371	0	0.26822	0	0	0.296948	0.26257	0.246266	0.257346	0	0	0	0	0.0939684	0.148062	0.0400411	0	0
Variovorax paradoxus	0	0	11	0	0	0	0	0	0	0	0	0	0	0	0	0	0	0.027062	0.00791705	0.0143612	0.00568987	0	0.0254965	0.0221285	0	0	0.0133959	0	0	0.0389464	0	0	0	0	0	0.0560879	0	0.0064399	0	0.0283148	0	0
Neisseria mucosa	7	5	10	0.0899522	0.498119	0.211801	1.00717	0.0355986	1.2096	0.919103	0.320397	0	0	0.432961	0.167559	0.197108	0.213482	0	0.00119395	0	0	2.54837	0	0	0	0	0	0	0	0	3.13918	4.85713	2.41439	0	0	0	1.43392	6.36291	6.73008	0.065582	0.0157834	0
Neisseria sicca	7	5	10	0.614518	1.33604	0.770895	5.96624	0.00970186	3.61315	7.12862	0.335275	0	0	0.356801	0.184396	0.211274	1.65182	0	0	0	0	0.822972	0	0	0.00324847	0	0.00851447	0	0	0	1.69523	3.91009	2.38009	0	0	0	1.3273	6.8113	6.78305	0.0536602	0	0
Neisseria sp. oral taxon 014	5	3	10	0.0188743	0.0290633	0	0.235657	0	0.100475	0.201079	0	0	0	0.282446	0	0.102939	0.227273	0	0	0	0.0204607	0.00678151	0	0	0	0	0.110221	0	0	0	0.47982	0.556777	0.227381	0	0	0	0.0918216	0.716982	0.177378	0.0392453	0	0
Pseudoramibacter alactolyticus	0	0	10	0	0	0	0	0	0	0	0	0	0	0	0	0	0	0.277731	0	0.108566	0	0	0	0.118307	0	0	0.0182524	0.0411589	0.0934734	0	0	0.0366284	0	0.0538161	0	0	0	0	0	0.444103	0	0.328659
Rothia dentocariosa	6	3	10	0.120479	0.137329	0	1.65574	0.00356277	0.0699533	15.7121	0	0	0	0	0.0326689	0.00495174	0.122813	0	0	0	0	0	0.0153825	0.0190809	0	0	0.0382031	0	0	0.0321005	0.0265047	0.0938215	0	0	0	0.0937706	0.0403554	0	0.016856	0.0705506	0	0
Treponema putidum	0	0	10	0	0	0	0	0	0	0	0	0	0	0	0	0	0	0	0.00700026	0.0179569	0.00648612	0	0	0	0	0	0.0165507	0	0.0415807	0.042395	0	0.0113925	0.00670978	0	0	0	0.0173967	0	0	0.00642459	0	0
[Eubacterium] brachy	1	1	10	0	0	0	0	0.0104275	0	0	0	0	0.00751955	0	0	0	0	0	0.0248396	0.0570361	0.0163948	0	0	0	0.0337992	0	0	0	0	0.074224	0	0	0	0.0369106	0	0.120414	0	0.0142269	0.0232056	0.0276015	0	0
Actinomyces meyeri	1	0	9	0	0	0	0	0	0.0185776	0	0	0	0	0	0	0	0	0.0692515	0	0	0.0291526	0	0	0	0	0	0.0152443	0	0	0	0.149764	0	0.100344	0.00322919	0	0	0	0.0441896	0.144262	0.0275395	0	0
Capnocytophaga sp. oral taxon 863	7	5	9	0.822527	0.261165	0.918458	0.22087	0.0691846	0.210516	0.00396155	1.81634	0	0.0449572	0.165788	0.0602104	0.25294	0	0	0	0	0	0.0758947	0	0	0	0	0.0234376	0	0	0.00964594	0.0954664	0.0656485	0.0683719	0	0	0	0.019962	0.0190676	0.143083	0	0	0
Desulfovibrio fairfieldensis	0	1	9	0	0	0	0	0	0	0	0	0	0	0	0.0164573	0	0	0.0193033	0.0114619	0.0911436	0.0204164	0.245952	0	0.0630232	0.0351241	0	0	0	0	0	0	0	0	0	0	0.0171204	0	0	0	0	0	0.052593
Leptotrichia sp. oral taxon 225	4	6	9	0	0.026517	0	0.00162994	0.117203	0.0249516	0	0.219426	0.0505035	0.0407649	0.258647	0.0457018	0.209031	0	0	0	0	0	0.059163	0.0565229	0	0	0	0.00932456	0	0	0.0119686	0.0343568	0.0151302	0	0	0	0	0.101183	0.176805	0	0	0	0.0679835
Prevotella buccae	0	1	9	0	0	0	0	0	0	0	0	0	0	0	0.0181391	0	0	0	0	0.293659	0.0069204	0	0.0176972	0.00712509	0	0	0	0	0.0368503	0	0	0.00597636	0	0	0	0	0.0143908	0	0	0.0100684	0	0.0415777
Acidovorax sp. JS42	6	5	8	0.110685	0.0567932	0.388755	0.475355	0	0.0999518	0.145642	0.103312	0	0	0.101154	0.0599087	0.0284089	0.227791	0	0	0	0	0.0183703	0	0	0	0	0.00963249	0	0	0	0.0342758	0.0853917	0.0871279	0.022314	0	0	0	0.179251	0.0922519	0	0	0
Actinomyces graevenitzii	2	2	8	0	0.0155986	0	0	0	0	0.03297	0	0	0.0439931	0	0.066283	0	0	0	0	0	0.00366278	0	0.00339854	0	0	0	0	0	0	0	0.00236621	0.0212644	0.0128044	0.00536883	0	0	0	0.00163653	0	0.00332796	0	0
Actinomyces sp. oral taxon 181	3	2	8	0	0	0	0	0.00589483	0.0158739	0.00205057	0	0	0.124238	0	0	0.0139628	0	0	0	0	0.0088985	0.0119837	0	0	0	0	0.0018625	0	0.00898634	0.00703614	0	0.00598316	0	0	0	0	0	0	0.00252506	0.015412	0	0
Actinomyces viscosus	6	7	8	0.0439061	0.0654013	0	0.112813	0.0082255	0.037371	0.411096	0.0233746	0.296835	0.0346028	0.018898	0.0727521	0.131667	0.144116	0	0	0	0	0	0.0264033	0.209247	0	0	0	0	0	0	0.0336644	0.0573047	0.0306938	0	0	0	0.0460748	0.0385739	0.0587586	0	0	0
Aggregatibacter sp. oral taxon 458	6	5	8	0.0107511	0.104133	0	0.199839	0.0945708	0.577006	0.0364947	1.83141	0.285636	0	2.05424	0	0.057923	0.102808	0	0.0112285	0	0	1.28515	0	0	0	0	0	0	0	0	0.186961	0.247452	0.308443	0	0	0	0.125415	0.217672	0.421844	0	0	0
Catonella morbi	5	1	8	0.145599	0.0368024	0	0	0.00833304	0.561192	0.0831062	0.00895128	0	0	0	0	0	0	0	0	0.00646272	0	0.126363	0.0180098	0	0	0	0	0	0	0	0.0476203	0.428296	0.262257	0	0	0	0	0.15515	0.0817112	0	0	0
Haemophilus parainfluenzae	4	4	8	0	0.130531	0	0.546496	0	0.144863	0.61602	0	0.158444	0	0.0142843	0	0.016262	0.9948	0	0	0	0	0.488978	0	0	0	0	0.00178182	0	0	0	0.0241297	0.0924232	0.0990353	0	0	0	0.0941135	0.0658542	0.186085	0	0	0
Prevotella intermedia	0	1	8	0	0	0	0	0	0	0	0	0	0	0	0	0.00538112	0	0	0	0.034725	0	0.103665	0	0	0.030509	0	0	0	0	0.0313286	0	0	0	0.0565971	0	0	0.0238882	0	0.0152188	0.0699133	0	0
Selenomonas sp. oral taxon 138	4	5	8	0.0291199	0.0352025	0	0	0.26172	0.0491517	0	0.296686	0.0750441	0.612775	0.0218996	0	0.135972	0	0	0	0	0.0422916	0	0.0401538	0	0.0180481	0	0.0322722	0	0.0497733	0	0.0344641	0	0.0178206	0	0	0	0	0	0	0.0382433	0	0
Actinobaculum sp. oral taxon 183	3	6	7	0	0.462912	0	0	0.0379842	0	0.108855	0.870315	0.317668	0.0380765	0.641944	0	0.341043	4.30581	0.0828524	0	0	0.164804	0	0	0.0218746	0	0	0	0	0	0	0.0342117	0.0206925	0.0420792	0	0	0	0	0	0	0	0	0.126801
Actinomyces sp. oral taxon 849	3	0	7	0	0.0122581	0	0	0	0.0389215	0.0221813	0	0	0	0	0	0	0	0	0	0	0.0043894	0	0	0	0	0	0	0	0	0.00594829	0.0708031	0.0524684	0.0472996	0	0	0	0	0.0615001	0.096025	0	0	0
Aggregatibacter aphrophilus	6	6	7	0.02631	0.0802158	0	0.237484	0.0298027	1.40745	0.126436	0.302429	0.0593044	0	0.216057	0.0705744	0.0465533	0.0808328	0	0	0	0	0.150388	0	0	0	0	0	0	0	0	0.211099	0.358768	0.629829	0	0	0	0.163481	0.444948	1.17669	0	0	0
Bacillus subtilis	0	0	7	0	0	0	0	0	0	0	0	0	0	0	0	0	0	0	0.0721114	0.18681	0	0	0	0.132141	0	0	0	0	0	0	0	0.0463527	0.0445354	0	0	0.055675	0	0	0	0.0575512	0	0
Capnocytophaga granulosa	7	5	7	0.605007	0.274526	2.41018	0.197932	0.089749	0.153487	0.0259625	0.924728	0.0211309	0	0.112621	0.0249839	0.282449	0	0	0	0	0	0	0.0207211	0	0	0	0.0509647	0	0	0.00803118	0	0.0359152	0.0327242	0	0	0	0	0.0465087	0.090463	0	0	0
Capnocytophaga sputigena	4	4	7	0.208783	0.0311131	0	0	0	0.0860034	0.0185325	0.027918	0.0272431	0	0.0188732	0	0.0354075	0	0	0	0	0	0	0	0	0	0	0.0267281	0	0.0310725	0	0.0112671	0.0467813	0.0212255	0	0	0	0	0.0217377	0.0489251	0	0	0
Chelativorans sp. BNC1	0	0	7	0	0	0	0	0	0	0	0	0	0	0	0	0	0	0	0.0813602	0.0617117	0.0960967	0	0	0	0.0507474	0	0	0	0	0.0356287	0	0	0	0	0	0	0	0	0.0348102	0.0253805	0	0
Kingella denitrificans	6	5	7	0.219461	0.063894	0.539867	0.354729	0	0.0651738	0.0473667	0.133466	0.0172943	0	0.090746	0.16751	0	0.226989	0	0	0	0	0	0	0	0	0	0.010379	0	0.00644837	0	0	0.0266605	0.0267205	0	0	0	0.0271655	0.221492	0.0452197	0	0	0
Neisseria bacilliformis	6	5	7	0.232045	0.275524	0.249382	0.441248	0	0.0982416	0.031059	0.17789	0.178004	0	0.242057	0.05927	0.0264901	0	0	0	0	0	0	0	0	0	0	0.00348843	0	0	0	0.107178	0.0949603	0.0717973	0	0	0	0.0399072	0.0454898	0.169207	0	0	0
Actinomyces sp. oral taxon 178	1	1	6	0	0	0	0	0.176747	0	0	0	0	0	0.00863605	0	0	0	0	0	0	0.00213711	0	0	0	0.0243286	0	0.0662548	0	0	0	0.0167049	0.0323456	0.110686	0	0	0	0	0	0	0	0	0
Aggregatibacter actinomycetemcomitans	2	1	6	0	0	0	0.0152724	0	0.0155917	0	0.0193615	0	0	0	0	0	0	0	0	0	0	0.0234365	0	0	0	0	0	0	0	0	0.0181595	0.0216947	0.0296528	0	0	0	0	0.00544015	0.0529688	0	0	0
Campylobacter ureolyticus	0	0	6	0	0	0	0	0	0	0	0	0	0	0	0	0	0	0	0	0	0	0	0	0.0234776	0	0	0	0	0.0610499	0.0826005	0	0.0230505	0	0.127009	0	0	0.0177114	0	0	0	0	0
Capnocytophaga gingivalis	7	6	6	0.380616	0.254675	0.57013	0.310509	0.0836722	0.199928	0.0101803	0.357279	0.0393362	0.027376	0.0287334	0.0207707	0.172498	0	0	0	0	0	0	0	0	0	0	0.00546465	0	0	0	0.0257227	0.0291591	0.00978844	0	0	0	0	0.0825789	0.078194	0	0	0
Leptotrichia sp. oral taxon 847	2	5	6	0	0	0	0	1.82872	0.00868164	0	0.0573824	0.114195	0.601773	0.0461061	0	0.199896	0	0	0	0	0.00295181	0	0.00833544	0	0	0	0.0381296	0.01952	0	0	0	0.00236724	0	0	0	0	0	0	0	0	0	0.00805798
Neisseria gonorrhoeae	0	0	6	0	0	0	0	0	0	0	0	0	0	0	0	0	0	0	0	0	0	0	0	0	0	0	0.0760123	0	0	0	0.179064	0.0130192	0.040699	0	0	0	0	0.251175	0.0896631	0	0	0
Peptoclostridium acidaminophilum	0	0	6	0	0	0	0	0	0	0	0	0	0	0	0	0	0	0	0.00615676	0.0125521	0.00663564	0.0352177	0	0	0.00581898	0	0	0	0.00531233	0	0	0	0	0	0	0	0	0	0	0	0	0
Selenomonas sp. F0473	1	2	6	0	0	0	0	0.0650794	0	0	0.0989948	0	0	0	0	0.141393	0	0	0	0	0.0135231	0	0.029772	0	0.0298239	0	0.0202418	0	0	0	0	0	0.00740102	0	0	0	0	0	0	0.0444436	0	0
Selenomonas sp. oral taxon 892	2	0	6	0	0	0	0	0.0258313	0.0566657	0	0	0	0	0	0	0	0	0	0	0	0.0340205	0	0	0	0	0	0.0854482	0	0	0	0.0770134	0.0395679	0.0594009	0	0	0	0.0588241	0	0	0	0	0
Actinomyces sp. oral taxon 448	0	3	5	0	0	0	0	0	0	0	0	0	0.316651	0	0.310644	0.182686	0	0	0.0149148	0	0	0	0	0	0	0	0.000880077	0	0	0.0252771	0.0634755	0	0	0	0	0.127144	0	0	0	0	0	0
Actinomyces sp. oral taxon 848	2	2	5	0	0.0159166	0	0	0.114985	0	0	0.0270689	0	0	0	0	0	0.187465	0	0	0	0.0743681	0	0	0	0	0	0.00968716	0	0	0	0	0.000532508	0	0	0	0	0	0	0.0135545	0	0	0.0189014
Capnocytophaga ochracea	3	3	5	0.0446677	0.0365656	0	0	0.0205542	0	0	0.0723144	0.0715716	0	0.047086	0	0	0	0	0	0	0	0	0	0	0	0	0	0	0	0	0.0321672	0.0197212	0.0261254	0	0	0	0	0.0514683	0.039483	0	0	0
Capnocytophaga sp. oral taxon 380	7	6	5	0.116166	0.139537	0.123031	0.0890325	0.033706	0.0788449	0.00873263	0.0947045	0.138184	0	0.0503866	0.0280475	0.17096	0.0389074	0	0	0	0	0	0	0	0	0	0	0	0	0	0.0306685	0.0531828	0.0148359	0	0	0	0	0.0414937	0.0491609	0	0	0
Corynebacterium durum	7	6	5	0.441789	0.0695076	0.365755	0.495389	0.0148638	0.213242	0.567532	0.0482151	0.0308471	0	0.0825722	0.123765	0.0279226	0.0290993	0	0	0	0	0	0	0	0	0	0	0	0	0	0	0.144518	0.116877	0	0	0	0	0.156517	0.443099	0	0	0.0584645
Leptotrichia sp. oral taxon 879	5	5	5	0.0126082	0.0396211	0	0.00528054	0.257916	0.0246096	0	0.209546	0.0927791	0.158114	0.226438	0	0.333686	0	0	0	0	0	0	0	0	0	0	0.0188139	0	0	0	0	0	0.00708011	0	0	0	0	0.00629524	0.00371938	0	0	0.0129065
Neisseria lactamica	5	1	5	0.0309839	0.033684	0	0.0393447	0	0.0149202	0.0115294	0.0213923	0	0	0	0	0	0	0	0	0	0	0	0	0	0	0	0	0	0	0	0.0049658	0.016988	0.00892837	0	0	0	0	0.024305	0.0444756	0	0	0
Neisseria sp. oral taxon 020	5	4	5	0.0866678	0.19705	0	0.172663	0	0.142871	0.0147912	0.137726	0	0	0.0159116	0.0250211	0.00640557	0	0	0	0	0	0	0	0	0	0	0	0	0	0	0.010404	0.0136312	0.00545885	0	0	0	0	0.130801	0.1217	0	0	0
Neisseria subflava	5	0	5	0	0.0682438	0.0647981	0.0168512	0	0.00938939	0.0888691	0	0	0	0	0	0	0	0	0	0	0	0	0	0	0	0	0	0	0	0	0.498899	0.0891747	0.00356219	0	0	0	0	0.0961788	0.28138	0	0	0
Peptostreptococcus stomatis	2	1	5	0	0	0	0	0.0748289	0.020094	0	0	0	0	0	0.0366642	0	0	0	0	0	0	0	0	0	0	0	0	0	0.0153396	0.0184098	0	0	0	0	0	0.0230153	0	0	0	0.0195961	0	0.0119242
Prevotella micans	2	1	5	0	0	0	0	0.055548	0.000615002	0	0	0	0	0	0	0.00327371	0	0	0	0.00106364	0	0	0.00456573	0	0.0011822	0	0.00303113	0	0	0	0	0	0	0	0	0	0	0	0	0	0	0.337795
Streptococcus anginosus	1	0	5	0	0	0	0	0.0597127	0	0	0	0	0	0	0	0	0	0	0	0	0	0	0	0	0	0	0	0	0.0615174	0	0.0892423	0.0245843	0.0314022	0	0	0	0	0	0	0	0	0.124573
Veillonella parvula	4	3	5	0	0.073625	0	0.0626462	0.375351	0	0.00378592	0	0.784016	0	0.39197	0	0	0.801157	0	0	0	0	0.27726	0	0	0	0	0	0	0.035114	0	0.175323	0.0196918	0	0	0	0	0	0	0	0	0	0.0520945
Candidatus Saccharibacteria bacterium RAAC3_TM7_1	1	0	4	0	0	0	0	0.00658735	0	0	0	0	0	0	0	0	0	0	0	0.0082239	0	0	0.00111277	0	0	0	0.0281562	0	0	0.0107419	0	0	0	0	0	0	0	0	0	0	0	0
Capnocytophaga sp. oral taxon 338	6	3	4	0.0484714	0.035784	0.13068	0.0357625	0.00878997	0.0281777	0	0.0827631	0	0	0.00943659	0	0.0518311	0	0	0	0	0	0	0	0	0	0	0.00451314	0	0	0	0	0	0.00885537	0	0	0	0	0.00550962	0.0298488	0	0	0
Desulfotalea psychrophila	0	0	4	0	0	0	0	0	0	0	0	0	0	0	0	0	0	0	0.00950991	0.0254415	0	0	0.0293743	0	0.026219	0	0	0	0	0	0	0	0	0	0	0	0	0	0	0	0	0
Lachnoclostridium phytofermentans	0	0	4	0	0	0	0	0	0	0	0	0	0	0	0	0	0	0	0.0156573	0	0	0	0	0.0498658	0	0	0	0	0	0	0	0	0	0	0	0.0461106	0	0.0103877	0	0	0	0
Leptotrichia goodfellowii	0	1	4	0	0	0	0	0	0	0	0	0	0	0	0	0.0436679	0	0	0	0	0	0	0	0	0	0	0	0	0	0	0.0313288	0	0.0216263	0	0	0	0.0410903	0	0.01824	0	0	0
Leptotrichia shahii	2	5	4	0.0148901	0	0	0	1.12492	0	0	0.110139	0.288457	0.537774	0.0292977	0	0.291576	0	0	0	0	0.0530084	0	0	0	0	0	0.0560917	0	0.07457	0	0	0	0	0	0	0	0	0	0	0.0442622	0	0
Neisseria flavescens	1	3	4	0	0	0	0.030298	0	0	0	0	0	0	0.0190059	0.147857	0.206422	0	0	0	0	0	0	0	0	0	0	0.0864681	0	0	0	0.249969	0.015466	0	0	0	0	0	0	0.0574691	0	0	0
Neisseria meningitidis	6	4	4	0.0377959	0.0661637	0.147813	0.344764	0	0.15403	0.151791	0.0297311	0	0	0.0610276	0.0441416	0.0353586	0	0	0	0	0	0	0	0	0	0	0	0	0	0	0.0330143	0.0297114	0	0	0	0	0	0.0982295	0.324165	0	0	0
Olsenella profusa	0	1	4	0	0	0	0	0	0	0	0	0	0	0	0	0.00840011	0	0	0	0.109951	0	0	0	0	0	0	0	0	0.00136388	0.015404	0	0	0	0	0	0	0	0	0	0.0224676	0	0
Olsenella uli	1	4	4	0	0	0	0	0	0	0.0464156	0.0378444	0.0583472	0	0.0313523	0	0.0140057	0	0	0	0	0	0.252852	0	0	0	0	0	0	0.0154492	0	0	0	0	0	0	0	0.0214329	0	0	0.00629587	0	0
Oribacterium sinus	1	2	4	0	0	0	0	0.0108642	0	0	0	0	0	0.00383202	0	0.0427263	0	0	0	0	0	0	0	0	0	0	0.00633617	0	0	0	0	0.00361611	0	0	0	0	0	0	0.00711216	0	0	0.00372704
Porphyromonas catoniae	3	2	4	0	0.03003	0	0	0.090413	0.0109007	0	0.0167198	0	0	0	0	0.0265794	0	0	0	0	0	0	0	0	0	0	0	0	0	0.00784151	0	0.0520495	0	0.0974014	0	0	0	0	0.00658919	0	0	0
Prevotella sp. oral taxon 317	4	6	4	0.046957	0.195723	0	0	0.489179	0.123906	0	0.0340732	1.11085	0.69744	0	0.0155611	0.649614	0.0315528	0	0	0	0.0164219	0	0	0	0	0	0.0649958	0	0	0	0	0	0.0136671	0	0	0	0	0	0.00321091	0	0	0
Prevotella veroralis	3	3	4	0.0134255	0.00922186	0	0	0.0402275	0	0	0.0112272	0.026517	0	0	0	0.0174526	0	0	0	0	0	0	0	0	0	0	0	0	0	0	0.0108089	0	0.0223304	0	0	0	0	0.0287974	0.011251	0	0	0
Propionibacterium acidifaciens	1	3	4	0.0282134	0	0	0	0	0	0	0	0	0	0.169214	0	0.0284657	0.0854749	0	0	0.11194	0	0	0	0	0	0	0	0	0	0	0	0.0453671	0	0	0	0	0	0	0.0412415	0	0	0.00644122
Streptococcus vestibularis	0	0	4	0	0	0	0	0	0	0	0	0	0	0	0	0	0	0	0	0	0.0128867	0	0.00354628	0	0	0	0	0	0	0	0	0	0	0	0	0	0	0	0	0.00134723	0	0.00650338
Actinomyces radicidentis	1	5	3	0	0	0	0.0135458	0	0	0	0.0142051	0.0484533	0	0.0235299	0.0209247	0	0.0828339	0	0	0	0	0	0	0	0	0	0	0	0.0409181	0	0	0	0	0	0	0.0153274	0	0	0	0.0482435	0	0
Alloprevotella tannerae	1	2	3	0	0	0	0	0.309307	0	0	0	0.0732176	0.196346	0	0	0	0	0	0	0	0	0	0	0	0	0	0	0	0	0.0233518	0	0	0	0	0	0	0	0	0.000960227	0.000846909	0	0
Candidatus Saccharimonas aalborgensis	3	2	3	0	0.00478913	0	0	0.0348052	0.0145134	0	0	0	0.0259472	0	0	0.0176252	0	0	0	0	0.0212978	0	0	0	0.0163084	0	0	0	0	0.0237413	0	0	0	0	0	0	0	0	0	0	0	0
Corynebacterium glutamicum	0	0	3	0	0	0	0	0	0	0	0	0	0	0	0	0	0	0	0	0	0	0	0	0	0	0	0.0116903	0	0	0	0	0	0.00201803	0	0	0	0	0	0.00201577	0	0	0
Haemophilus sputorum	1	0	3	0	0	0	0	0	0.00932913	0	0	0	0	0	0	0	0	0	0	0	0	0.00822473	0	0	0	0	0	0	0	0	0	0.00548941	0	0	0	0	0	0	0.00519873	0	0	0
Listeria monocytogenes	3	0	3	0	0	0	0.0310222	0.0159547	0	0.011532	0	0	0	0	0	0	0	0	0	0	0	0	0	0	0	0	0	0	0	0	0.0440712	0.0291225	0.0308128	0	0	0	0	0	0	0	0	0
Oribacterium sp. oral taxon 078	3	2	3	0	0.00316311	0	0	0.210745	0.021141	0	0	0	0.0602621	0	0	0.0257575	0	0	0	0.0363238	0	0	0	0	0	0	0	0	0	0	0.0303269	0.0106366	0	0	0	0	0	0	0	0	0	0
Propionibacterium sp. oral taxon 192	0	0	3	0	0	0	0	0	0	0	0	0	0	0	0	0	0	0	0.0532603	0	0.0276398	0	0	0	0	0	0	0	0	0	0.0156323	0	0	0	0	0	0	0	0	0	0	0
Streptococcus parasanguinis	0	0	3	0	0	0	0	0	0	0	0	0	0	0	0	0	0	0	0	0	0	0	0	0	0	0	0	0	0	0	0.00598008	0.00821882	0	0	0	0	0.0100169	0	0	0	0	0
Borreliella burgdorferi	0	0	2	0	0	0	0	0	0	0	0	0	0	0	0	0	0	0	0	0.0379411	0	0	0	0	0	0	0	0	0	0	0	0	0	0	0	0	0	0	0	0.0304456	0	0
Capnocytophaga sp. oral taxon 323	2	0	2	0.0215038	0	0	0	0.0039943	0	0	0	0	0	0	0	0	0	0	0	0	0	0	0	0	0	0	0	0	0	0	0	0	0	0	0	0	0	0.00409419	0.00489134	0	0	0
Capnocytophaga sp. oral taxon 326	4	4	2	0.0519554	0.0338931	0	0.0199594	0	0.0405087	0	0.0734144	0.0165288	0	0	0.0228292	0.0553329	0	0	0	0	0	0	0	0	0	0	0	0	0	0	0	0	0	0	0	0	0	0.000927762	0.0106932	0	0	0
Corynebacterium aurimucosum	0	0	2	0	0	0	0	0	0	0	0	0	0	0	0	0	0	0	0	0	0	0	0	0	0	0	0.0122643	0	0	0	0	0	0	0	0	0	0	0	0	0.0223496	0	0
Corynebacterium jeikeium	0	0	2	0	0	0	0	0	0	0	0	0	0	0	0	0	0	0	0	0	0	0	0	0	0	0	0.042217	0	0.122379	0	0	0	0	0	0	0	0	0	0	0	0	0
Coxiella burnetii	0	0	2	0	0	0	0	0	0	0	0	0	0	0	0	0	0	0	0.126922	0	0	0	0	0	0	0	0	0	0	0.196816	0	0	0	0	0	0	0	0	0	0	0	0
Geobacter metallireducens	0	0	2	0	0	0	0	0	0	0	0	0	0	0	0	0	0	0	0	0.00454178	0.0055679	0	0	0	0	0	0	0	0	0	0	0	0	0	0	0	0	0	0	0	0	0
Granulicatella adiacens	2	0	2	0.00257832	0	0	0	0	0.014772	0	0	0	0	0	0	0	0	0	0	0	0	0	0	0	0	0	0	0	0	0	0	0.0012414	0	0	0	0	0	0	0.00167082	0	0	0
Helicobacter pylori	0	0	2	0	0	0	0	0	0	0	0	0	0	0	0	0	0	0	0	0	0	0	0	0	0	0	0.0264063	0	0	0	0	0	0	0.0529991	0	0	0	0	0	0	0	0
Kingella oralis	6	3	2	0.0119151	0.0427339	0.356227	0.194309	0	0.00698027	0.0336131	0	0.00514911	0	1.45195	0	0	2.72155	0	0	0	0	0	0	0	0	0	0	0	0.00605663	0	0	0	0	0	0	0	0	0	0.0156704	0	0	0
Paenibacillus sp. oral taxon 786	0	0	2	0	0	0	0	0	0	0	0	0	0	0	0	0	0	0	0	0	0	0	0	0	0	0	0	0	0	0.0068067	0	0	0.00840519	0	0	0	0	0	0	0	0	0
Porphyromonas sp. oral taxon 279	5	5	2	0.0641555	0.0316423	0	0.123171	0.327255	0.0871282	0	0.406342	0.0352341	0.0377511	0.519255	0	0.0360439	0	0	0	0	0	0	0	0	0	0	0	0	0	0	0	0	0	0	0	0	0	0.00818496	0.0137215	0	0	0
Prevotella oulorum	1	0	2	0	0	0	0	0.0339277	0	0	0	0	0	0	0	0	0	0	0	0	0	0.00656729	0	0	0	0	0	0	0.00190592	0	0	0	0	0	0	0	0	0	0	0	0	0
Prevotella pleuritidis	1	2	2	0	0	0	0	0.0311434	0	0	0	0	0	0	0.289857	0.0248811	0	0	0	0	0.0340413	0	0	0	0.0372701	0	0	0	0	0	0	0	0	0	0	0	0	0	0	0	0	0
Pseudomonas stutzeri	0	0	2	0	0	0	0	0	0	0	0	0	0	0	0	0	0	0	0	0	0	0	0.0462934	0	0.070438	0	0	0	0	0	0	0	0	0	0	0	0	0	0	0	0	0
Selenomonas artemidis	0	0	2	0	0	0	0	0	0	0	0	0	0	0	0	0	0	0	0	0	0	0	0	0	0	0	0	0	0	0	0	0	0	0	0	0	0.0221851	0	0	0	0	0.0457025
Selenomonas sp. oral taxon 137	0	0	2	0	0	0	0	0	0	0	0	0	0	0	0	0	0	0	0	0	0	0	0	0	0	0	0.0179444	0	0	0	0	0	0	0	0	0	0	0	0	0.0393667	0	0
Solobacterium moorei	0	0	2	0	0	0	0	0	0	0	0	0	0	0	0	0	0	0	0	0	0	0	0	0	0	0	0	0	0.00259767	0.00539814	0	0	0	0	0	0	0	0	0	0	0	0
Staphylococcus warneri	0	0	2	0	0	0	0	0	0	0	0	0	0	0	0	0	0	0	0	0	0	0	0	0	0	0	0	0	0.00401927	0	0	0	0	0	0	0	0	0	0	0.00845105	0	0
Stomatobaculum longum	2	0	2	0	0	0	0	0.0167973	0.004015	0	0	0	0	0	0	0	0	0	0	0	0	0	0	0	0	0	0.00764103	0	0	0.00682399	0	0	0	0	0	0	0	0	0	0	0	0
Streptococcus pneumoniae	1	0	2	0	0	0	0	0	0	0.0517366	0	0	0	0	0	0	0	0	0	0	0	0	0	0	0	0	0	0	0	0	0	0.0191882	0	0	0	0	0	0	0.0174803	0	0	0
Treponema vincentii	2	4	2	0	0	0	0	0.100298	0.0209759	0	0	0.00481806	0.130296	0	0.0065255	0.268327	0	0	0	0	0	0	0.00179374	0	0	0	0	0	0	0	0	0.00066454	0	0	0	0	0	0	0	0	0	0
Acinetobacter baumannii	1	0	1	0.0372053	0	0	0	0	0	0	0	0	0	0	0	0	0	0	0	0	0	0	0	0	0	0	0	0	0	0	0	0	0	0	0	0	0	0.0330629	0	0	0	0
Anaeroglobus geminatus	0	2	1	0	0	0	0	0	0	0	0	0	0.378292	0	0	0.00122924	0	0	0	0	0	0	0	0	0	0	0	0	0	0	0	0.00570588	0	0	0	0	0	0	0	0	0	0
Bartonella schoenbuchensis	0	0	1	0	0	0	0	0	0	0	0	0	0	0	0	0	0	0	0	0	0	0	0	0	0	0	0	0	0	0	0	0	0	0	0	0	0	0	0.00518017	0	0	0
Bilophila wadsworthia	0	0	1	0	0	0	0	0	0	0	0	0	0	0	0	0	0	0	0	0	0	0	0	0	0.00163213	0	0	0	0	0	0	0	0	0	0	0	0	0	0	0	0	0
Borreliella afzelii	0	0	1	0	0	0	0	0	0	0	0	0	0	0	0	0	0	0	0	0	0	0	0	0	0	0	0	0.017515	0	0	0	0	0	0	0	0	0	0	0	0	0	0
Burkholderia cepacia	0	0	1	0	0	0	0	0	0	0	0	0	0	0	0	0	0	0	0	0	0	0	0	0	0	0	0	0	0	0	0	0	0	0	0	0	0	0.0413936	0	0	0	0
Capnocytophaga haemolytica	5	1	1	0.0224126	0.00595567	0	0.00888435	0.00313846	0.0101324	0	0.0142009	0	0	0	0	0	0	0	0	0	0	0	0	0	0	0	0	0	0	0	0	0	0	0	0	0	0	0	0.00325503	0	0	0
Capnocytophaga sp. oral taxon 332	3	6	1	0	0.0438159	0	0.0249047	0	0.00570588	0	0.0839727	0.0141981	0.00435265	0.0119468	0.00748437	0.0932631	0	0	0	0	0	0	0	0	0	0	0	0	0	0	0	0	0	0	0	0	0	0	0.00420458	0	0	0
Enterococcus faecalis	1	0	1	0	0	0	0	0	0	0.0115702	0	0	0	0	0	0	0	0	0	0	0	0	0	0	0	0	0	0	0	0	0	0.0348015	0	0	0	0	0	0	0	0	0	0
Escherichia coli	0	0	1	0	0	0	0	0	0	0	0	0	0	0	0	0	0	0	0	0	0.00138221	0	0	0	0	0	0	0	0	0	0	0	0	0	0	0	0	0	0	0	0	0
Gemella morbillorum	0	0	1	0	0	0	0	0	0	0	0	0	0	0	0	0	0	0	0	0	0	0	0	0	0	0	0	0	0	0	0	0	0	0	0	0	0	0	0	0	0	0.0014654
Granulicatella elegans	2	0	1	0	0.0025458	0	0.00778068	0	0	0	0	0	0	0	0	0	0	0	0	0	0	0	0	0	0	0	0	0	0	0	0	0.00170866	0	0	0	0	0	0	0	0	0	0
Haemophilus haemolyticus	1	2	1	0	0	0	0	0	0.00295851	0	0	0	0	0.0233505	0	0	0.0355452	0	0	0	0	0	0	0	0	0	0	0	0	0	0	0	0	0	0	0	0	0	0.00270194	0	0	0
Haemophilus influenzae	3	2	1	0	0.00543788	0	0	0	0.0793413	0.00628167	0.0246422	0	0	0.0290797	0	0	0	0	0	0	0	0	0	0	0	0	0	0	0	0	0	0	0	0	0	0	0	0	0.0275066	0	0	0
Kingella kingae	4	1	1	0.0227449	0	0.22035	0.0316535	0	0	0.00142398	0.0230424	0	0	0	0	0	0	0	0	0	0	0	0	0	0	0	0	0	0	0	0	0	0	0	0	0	0	0.00335689	0	0	0	0
Mitsuokella multacida	1	1	1	0	0	0	0	0.00304959	0	0	0	0	0.0110571	0	0	0	0	0	0	0	0	0	0	0	0	0	0	0	0	0	0	0	0	0	0	0.00331239	0	0	0	0	0	0
Neisseria weaveri	5	1	1	0.108362	0.0166832	0	0.0566605	0	0.0104973	0.0109302	0	0	0	0.0158234	0	0	0	0	0	0	0	0	0	0	0	0	0	0	0	0	0	0	0	0	0	0	0	0	0.0120953	0	0	0
Prevotella buccalis	0	0	1	0	0	0	0	0	0	0	0	0	0	0	0	0	0	0	0	0	0	0	0	0	0	0	0	0	0	0	0	0	0	0	0	0.0152697	0	0	0	0	0	0
Prevotella histicola	0	0	1	0	0	0	0	0	0	0	0	0	0	0	0	0	0	0	0	0	0	0	0	0	0	0	0	0	0	0	0	0	0	0	0	0	0	0	0	0.00245579	0	0
Prevotella maculosa	0	0	1	0	0	0	0	0	0	0	0	0	0	0	0	0	0	0	0	0	0	0	0	0	0.00418585	0	0	0	0	0	0	0	0	0	0	0	0	0	0	0	0	0
Prevotella marshii	0	0	1	0	0	0	0	0	0	0	0	0	0	0	0	0	0	0	0	0	0	0	0	0	0	0	0.000920316	0	0	0	0	0	0	0	0	0	0	0	0	0	0	0
Prevotella pallens	1	0	1	0	0	0	0	0.00314872	0	0	0	0	0	0	0	0	0	0	0	0	0	0	0	0	0	0	0	0	0	0.0470456	0	0	0	0	0	0	0	0	0	0	0	0
Prevotella saccharolytica	1	0	1	0	0	0	0	0	0.00149869	0	0	0	0	0	0	0	0	0	0	0	0	0	0	0	0	0	0	0	0	0	0	0	0	0	0	0	0	0	0	0	0	0.00170249
Sanguibacter keddieii	0	1	1	0	0	0	0	0	0	0	0	0	0	0	0	0.00659959	0	0	0	0	0	0.00726934	0	0	0	0	0	0	0	0	0	0	0	0	0	0	0	0	0	0	0	0
Selenomonas sp. oral taxon 478	0	0	1	0	0	0	0	0	0	0	0	0	0	0	0	0	0	0	0	0	0	0	0	0	0	0	0	0	0	0	0	0	0	0	0	0	0	0	0	0.000662646	0	0
Simonsiella muelleri	0	0	1	0	0	0	0	0	0	0	0	0	0	0	0	0	0	0	0	0	0	0	0	0	0	0	0	0	0	0	0	0	0	0	0	0	0	0	0.0117544	0	0	0
Staphylococcus aureus	0	0	1	0	0	0	0	0	0	0	0	0	0	0	0	0	0	0	0	0	0	0	0	0	0	0	0	0	0	0.00375749	0	0	0	0	0	0	0	0	0	0	0	0
Streptococcus australis	5	5	1	0.0337355	0	0	0.0263218	0.0135827	0.0264838	0.0461132	0.0439368	0.0545795	0	0.0715302	0.0212682	0	0.142691	0	0	0	0	0	0	0	0	0	0	0	0	0	0	0	0	0	0	0	0	0.0329171	0	0	0	0
Streptococcus gordonii	1	0	1	0	0	0	0	0.0910794	0	0	0	0	0	0	0	0	0	0	0	0	0	0.306475	0	0	0	0	0	0	0	0	0	0	0	0	0	0	0	0	0	0	0	0
Treponema lecithinolyticum	0	1	1	0	0	0	0	0	0	0	0	0	0	0	0	0.0121174	0	0	0	0	0	0	0	0.0200822	0	0	0	0	0	0	0	0	0	0	0	0	0	0	0	0	0	0
candidate division TM7 single-cell isolate TM7a	1	3	1	0	0	0	0	0.745378	0	0	0	0	0.234221	0.0268487	0	0.027765	0	0	0	0	0	0	0	0	0	0	0	0	0	0	0	0	0	0	0	0	0	0	0.000433841	0	0	0
Aromatoleum aromaticum	1	0	0	0	0	0	0	0	0	0.00196563	0	0	0	0	0	0	0	0	0	0	0	0	0	0	0	0	0	0	0	0	0	0	0	0	0	0	0	0	0	0	0	0
Arsenicicoccus sp. oral taxon 190	0	1	0	0	0	0	0	0	0	0	0.00314594	0	0	0	0	0	0	0	0	0	0	0	0	0	0	0	0	0	0	0	0	0	0	0	0	0	0	0	0	0	0	0
Candidatus Azobacteroides pseudotrichonymphae	2	0	0	0.0144808	0	0	0	0	0.00961544	0	0	0	0	0	0	0	0	0	0	0	0	0	0	0	0	0	0	0	0	0	0	0	0	0	0	0	0	0	0	0	0	0
Capnocytophaga sp. oral taxon 335	5	2	0	0.0331945	0.0319161	0	0.0217994	0.0233136	0.0245634	0	0.040018	0	0	0	0	0.0505069	0	0	0	0	0	0	0	0	0	0	0	0	0	0	0	0	0	0	0	0	0	0	0	0	0	0
Cryptobacterium curtum	1	0	0	0	0	0	0	0	0	0.000262706	0	0	0	0	0	0	0	0	0	0	0	0	0	0	0	0	0	0	0	0	0	0	0	0	0	0	0	0	0	0	0	0
Cutibacterium acnes	1	2	0	0	0	0	0	0	0.00981089	0	0	0	0	0	0.101122	0.0260807	0	0	0	0	0	0	0	0	0	0	0	0	0	0	0	0	0	0	0	0	0	0	0	0	0	0
Cutibacterium avidum	1	0	0	0	0	0	0.00726886	0	0	0	0	0	0	0	0	0	0	0	0	0	0	0	0	0	0	0	0	0	0	0	0	0	0	0	0	0	0	0	0	0	0	0
Fusobacterium sp. oral taxon 370	2	5	0	0	0.00605814	0	0	0.0130185	0	0	0.0125907	0.0367974	0.0699741	0.0203955	0	0.0328768	0	0	0	0	0	0	0	0	0	0	0	0	0	0	0	0	0	0	0	0	0	0	0	0	0	0
Gloeobacter violaceus	0	1	0	0	0	0	0	0	0	0	0.0031306	0	0	0	0	0	0	0	0	0	0	0	0	0	0	0	0	0	0	0	0	0	0	0	0	0	0	0	0	0	0	0
Haemophilus pittmaniae	0	3	0	0	0	0	0	0	0	0	0	0.00950026	0	0.0253825	0	0	0.0444504	0	0	0	0	0	0	0	0	0	0	0	0	0	0	0	0	0	0	0	0	0	0	0	0	0
Peptoclostridium litorale	0	1	0	0	0	0	0	0	0	0	0	0	0	0	0.0210874	0	0	0	0	0	0	0	0	0	0	0	0	0	0	0	0	0	0	0	0	0	0	0	0	0	0	0
Polaromonas naphthalenivorans	0	1	0	0	0	0	0	0	0	0	0	0	0	0	0.00816033	0	0	0	0	0	0	0	0	0	0	0	0	0	0	0	0	0	0	0	0	0	0	0	0	0	0	0
Porphyromonas sp. oral taxon 278	2	3	0	0	0.000347048	0	0	0.0162369	0	0	0.029056	0	0	0.0369393	0	0.0139468	0	0	0	0	0	0	0	0	0	0	0	0	0	0	0	0	0	0	0	0	0	0	0	0	0	0
Prevotella fusca	4	0	0	0.0107653	0	0.0664411	0	0.0276117	0.00406834	0	0	0	0	0	0	0	0	0	0	0	0	0	0	0	0	0	0	0	0	0	0	0	0	0	0	0	0	0	0	0	0	0
Prevotella oralis	0	1	0	0	0	0	0	0	0	0	0	0	0.010329	0	0	0	0	0	0	0	0	0	0	0	0	0	0	0	0	0	0	0	0	0	0	0	0	0	0	0	0	0
Prevotella salivae	0	1	0	0	0	0	0	0	0	0	0	0.00334094	0	0	0	0	0	0	0	0	0	0	0	0	0	0	0	0	0	0	0	0	0	0	0	0	0	0	0	0	0	0
Prevotella sp. oral taxon 299	2	6	0	0	0	0	0.0130445	0.0131582	0	0	0.0225735	0.0341149	0.108528	0.0308645	0.0304352	0.0692877	0	0	0	0	0	0	0	0	0	0	0	0	0	0	0	0	0	0	0	0	0	0	0	0	0	0
Ralstonia pickettii	3	0	0	0.00609779	0	0	0.0061124	0	0.00233196	0	0	0	0	0	0	0	0	0	0	0	0	0	0	0	0	0	0	0	0	0	0	0	0	0	0	0	0	0	0	0	0	0
Selenomonas sp. oral taxon 149	1	1	0	0	0	0	0	0.00957116	0	0	0	0	0	0	0	0.0128944	0	0	0	0	0	0	0	0	0	0	0	0	0	0	0	0	0	0	0	0	0	0	0	0	0	0
Streptococcus infantis	1	1	0	0.00817675	0	0	0	0	0	0	0	0	0	0	0	0.00201359	0	0	0	0	0	0	0	0	0	0	0	0	0	0	0	0	0	0	0	0	0	0	0	0	0	0
Streptococcus oralis	4	2	0	0	0	0	0.279755	0.0266419	0.0249278	0.0339329	0	0.0200805	0	0.0210109	0	0	0	0	0	0	0	0	0	0	0	0	0	0	0	0	0	0	0	0	0	0	0	0	0	0	0	0
Streptococcus sp. oral taxon 058	1	0	0	0	0.000382624	0	0	0	0	0	0	0	0	0	0	0	0	0	0	0	0	0	0	0	0	0	0	0	0	0	0	0	0	0	0	0	0	0	0	0	0	0
Thiobacillus denitrificans	1	0	0	0	0	0	0.00528593	0	0	0	0	0	0	0	0	0	0	0	0	0	0	0	0	0	0	0	0	0	0	0	0	0	0	0	0	0	0	0	0	0	0	0
Veillonella dispar	0	3	0	0	0	0	0	0	0	0	0	0.0154584	0	0.0127131	0	0	0.0319356	0	0	0	0	0	0	0	0	0	0	0	0	0	0	0	0	0	0	0	0	0	0	0	0	0
candidate division SR1 bacterium MGEHA	3	2	0	0.084912	0	0	0	0.0152939	0.00133962	0	0.059467	0	0	0	0	0.0037219	0	0	0	0	0	0	0	0	0	0	0	0	0	0	0	0	0	0	0	0	0	0	0	0	0	0
